# Supplementary material for: Mutation pattern analysis reveals polygenic mini-drivers associated with relapse after surgery in lung adenocarcinoma
Source: Sci Rep. 2018 Oct 4;8:14830. doi: 10.1038/s41598-018-33276-3 (PMC6172282; doi:10.1038/s41598-018-33276-3)
Supplement: Supplementary file 2 — Supplementary Table S1 [file 41598_2018_33276_MOESM2_ESM.xlsx]

## Sheet: Table S1
	Cancer		Normal
threshold	Nodes	Edges	Nodes	Edges
0.5	33964	6518511	33848	20537288
0.6	32362	2403532	31059	8760380
0.7	23887	883152	23618	3187887
0.8	11337	314768	13789	874778
0.9	1543	50060	3796	140341
