# Supplementary material for: Mutation pattern analysis reveals polygenic mini-drivers associated with relapse after surgery in lung adenocarcinoma
Source: Sci Rep. 2018 Oct 4;8:14830. doi: 10.1038/s41598-018-33276-3 (PMC6172282; doi:10.1038/s41598-018-33276-3)
Supplement: Supplementary file 3 — Supplementary Table S2 [file 41598_2018_33276_MOESM3_ESM.xlsx]

## Sheet: LUAD normal
Gene	Module
ENSG00000155087	1
ENSG00000202428	1
ENSG00000207141	1
ENSG00000243849	1
ENSG00000166407	1
ENSG00000174196	1
ENSG00000254132	1
ENSG00000262902	1
ENSG00000178084	1
ENSG00000225972	1
ENSG00000231870	1
ENSG00000237973	1
ENSG00000244155	1
ENSG00000258592	1
ENSG00000263497	1
ENSG00000198868	1
ENSG00000229604	1
ENSG00000206561	1
ENSG00000221118	1
ENSG00000225647	1
ENSG00000249786	1
ENSG00000260581	1
ENSG00000264566	1
ENSG00000253239	1
ENSG00000231229	1
ENSG00000236341	1
ENSG00000252099	1
ENSG00000264144	1
ENSG00000253893	1
ENSG00000264868	1
ENSG00000266465	1
ENSG00000000003	2
ENSG00000003096	2
ENSG00000004838	2
ENSG00000004848	2
ENSG00000005448	2
ENSG00000007174	2
ENSG00000007516	2
ENSG00000010361	2
ENSG00000010626	2
ENSG00000016864	2
ENSG00000025156	2
ENSG00000027001	2
ENSG00000032742	2
ENSG00000034239	2
ENSG00000039537	2
ENSG00000042317	2
ENSG00000048342	2
ENSG00000054392	2
ENSG00000064199	2
ENSG00000064655	2
ENSG00000066185	2
ENSG00000070081	2
ENSG00000070087	2
ENSG00000071539	2
ENSG00000075142	2
ENSG00000077327	2
ENSG00000078900	2
ENSG00000079156	2
ENSG00000079974	2
ENSG00000080298	2
ENSG00000080572	2
ENSG00000080824	2
ENSG00000081870	2
ENSG00000087250	2
ENSG00000088727	2
ENSG00000089091	2
ENSG00000089101	2
ENSG00000091181	2
ENSG00000092850	2
ENSG00000096093	2
ENSG00000096872	2
ENSG00000100218	2
ENSG00000100228	2
ENSG00000100246	2
ENSG00000100360	2
ENSG00000100583	2
ENSG00000100625	2
ENSG00000101222	2
ENSG00000101448	2
ENSG00000102230	2
ENSG00000102466	2
ENSG00000102738	2
ENSG00000102904	2
ENSG00000103021	2
ENSG00000103351	2
ENSG00000103494	2
ENSG00000103599	2
ENSG00000103740	2
ENSG00000104140	2
ENSG00000104313	2
ENSG00000104432	2
ENSG00000104723	2
ENSG00000105519	2
ENSG00000105792	2
ENSG00000105948	2
ENSG00000106477	2
ENSG00000106701	2
ENSG00000108641	2
ENSG00000109182	2
ENSG00000109339	2
ENSG00000109881	2
ENSG00000111554	2
ENSG00000111834	2
ENSG00000112378	2
ENSG00000112530	2
ENSG00000112539	2
ENSG00000112981	2
ENSG00000113141	2
ENSG00000113946	2
ENSG00000114473	2
ENSG00000114656	2
ENSG00000114670	2
ENSG00000115423	2
ENSG00000116032	2
ENSG00000116151	2
ENSG00000116885	2
ENSG00000117472	2
ENSG00000117477	2
ENSG00000117501	2
ENSG00000118096	2
ENSG00000118307	2
ENSG00000118420	2
ENSG00000118492	2
ENSG00000118513	2
ENSG00000118690	2
ENSG00000118997	2
ENSG00000119636	2
ENSG00000119703	2
ENSG00000120051	2
ENSG00000120055	2
ENSG00000120256	2
ENSG00000120262	2
ENSG00000120471	2
ENSG00000122507	2
ENSG00000122735	2
ENSG00000123977	2
ENSG00000124237	2
ENSG00000124678	2
ENSG00000125409	2
ENSG00000125531	2
ENSG00000125780	2
ENSG00000126778	2
ENSG00000126838	2
ENSG00000128408	2
ENSG00000128536	2
ENSG00000128581	2
ENSG00000129295	2
ENSG00000129654	2
ENSG00000129951	2
ENSG00000130413	2
ENSG00000130433	2
ENSG00000130560	2
ENSG00000131044	2
ENSG00000132004	2
ENSG00000132122	2
ENSG00000132139	2
ENSG00000132259	2
ENSG00000132321	2
ENSG00000132554	2
ENSG00000133115	2
ENSG00000133640	2
ENSG00000133665	2
ENSG00000134716	2
ENSG00000134775	2
ENSG00000135205	2
ENSG00000135338	2
ENSG00000135406	2
ENSG00000135519	2
ENSG00000135951	2
ENSG00000136449	2
ENSG00000136918	2
ENSG00000137098	2
ENSG00000137434	2
ENSG00000137473	2
ENSG00000137691	2
ENSG00000137707	2
ENSG00000137821	2
ENSG00000138036	2
ENSG00000138400	2
ENSG00000138587	2
ENSG00000138696	2
ENSG00000139537	2
ENSG00000139714	2
ENSG00000140025	2
ENSG00000140057	2
ENSG00000140403	2
ENSG00000140463	2
ENSG00000140481	2
ENSG00000140527	2
ENSG00000141294	2
ENSG00000141499	2
ENSG00000141519	2
ENSG00000141665	2
ENSG00000141934	2
ENSG00000142609	2
ENSG00000142621	2
ENSG00000143156	2
ENSG00000143224	2
ENSG00000144061	2
ENSG00000144451	2
ENSG00000145075	2
ENSG00000145491	2
ENSG00000146221	2
ENSG00000147117	2
ENSG00000147400	2
ENSG00000147799	2
ENSG00000148735	2
ENSG00000149021	2
ENSG00000149050	2
ENSG00000149972	2
ENSG00000150051	2
ENSG00000150628	2
ENSG00000150667	2
ENSG00000150773	2
ENSG00000150873	2
ENSG00000151023	2
ENSG00000151338	2
ENSG00000151575	2
ENSG00000152076	2
ENSG00000152582	2
ENSG00000152611	2
ENSG00000152669	2
ENSG00000152760	2
ENSG00000152763	2
ENSG00000152936	2
ENSG00000153132	2
ENSG00000153237	2
ENSG00000153347	2
ENSG00000153789	2
ENSG00000153832	2
ENSG00000153930	2
ENSG00000154080	2
ENSG00000154479	2
ENSG00000155026	2
ENSG00000155085	2
ENSG00000155096	2
ENSG00000155324	2
ENSG00000155530	2
ENSG00000155749	2
ENSG00000155816	2
ENSG00000156042	2
ENSG00000156206	2
ENSG00000156284	2
ENSG00000157330	2
ENSG00000157423	2
ENSG00000157470	2
ENSG00000157578	2
ENSG00000157856	2
ENSG00000158023	2
ENSG00000158113	2
ENSG00000158423	2
ENSG00000158428	2
ENSG00000158486	2
ENSG00000159239	2
ENSG00000159588	2
ENSG00000159625	2
ENSG00000159712	2
ENSG00000160188	2
ENSG00000160298	2
ENSG00000160345	2
ENSG00000160401	2
ENSG00000160472	2
ENSG00000160838	2
ENSG00000161040	2
ENSG00000162004	2
ENSG00000162040	2
ENSG00000162148	2
ENSG00000162543	2
ENSG00000162571	2
ENSG00000162598	2
ENSG00000162620	2
ENSG00000162643	2
ENSG00000162755	2
ENSG00000162814	2
ENSG00000162999	2
ENSG00000163006	2
ENSG00000163040	2
ENSG00000163060	2
ENSG00000163071	2
ENSG00000163263	2
ENSG00000163491	2
ENSG00000163521	2
ENSG00000163576	2
ENSG00000163624	2
ENSG00000163689	2
ENSG00000163704	2
ENSG00000163818	2
ENSG00000163879	2
ENSG00000163885	2
ENSG00000164070	2
ENSG00000164185	2
ENSG00000164287	2
ENSG00000164393	2
ENSG00000164411	2
ENSG00000164627	2
ENSG00000164675	2
ENSG00000164746	2
ENSG00000164749	2
ENSG00000164953	2
ENSG00000164972	2
ENSG00000165164	2
ENSG00000165182	2
ENSG00000165238	2
ENSG00000165309	2
ENSG00000165325	2
ENSG00000165383	2
ENSG00000165506	2
ENSG00000165695	2
ENSG00000165698	2
ENSG00000165730	2
ENSG00000165807	2
ENSG00000165923	2
ENSG00000166171	2
ENSG00000166246	2
ENSG00000166262	2
ENSG00000166352	2
ENSG00000166578	2
ENSG00000166596	2
ENSG00000166959	2
ENSG00000167094	2
ENSG00000167216	2
ENSG00000167523	2
ENSG00000167550	2
ENSG00000167646	2
ENSG00000167858	2
ENSG00000167904	2
ENSG00000168314	2
ENSG00000168350	2
ENSG00000168589	2
ENSG00000168658	2
ENSG00000169064	2
ENSG00000169126	2
ENSG00000169314	2
ENSG00000169402	2
ENSG00000169989	2
ENSG00000170231	2
ENSG00000170264	2
ENSG00000170324	2
ENSG00000170469	2
ENSG00000170788	2
ENSG00000170959	2
ENSG00000171295	2
ENSG00000171428	2
ENSG00000171517	2
ENSG00000171533	2
ENSG00000171595	2
ENSG00000171757	2
ENSG00000171811	2
ENSG00000171962	2
ENSG00000172361	2
ENSG00000172426	2
ENSG00000172771	2
ENSG00000172955	2
ENSG00000173013	2
ENSG00000173627	2
ENSG00000173838	2
ENSG00000173947	2
ENSG00000174132	2
ENSG00000174343	2
ENSG00000174628	2
ENSG00000174776	2
ENSG00000174844	2
ENSG00000174898	2
ENSG00000174950	2
ENSG00000175279	2
ENSG00000175697	2
ENSG00000175792	2
ENSG00000176029	2
ENSG00000176034	2
ENSG00000176040	2
ENSG00000176601	2
ENSG00000177054	2
ENSG00000177459	2
ENSG00000177640	2
ENSG00000177994	2
ENSG00000178110	2
ENSG00000178125	2
ENSG00000178149	2
ENSG00000178460	2
ENSG00000178467	2
ENSG00000178531	2
ENSG00000178796	2
ENSG00000178965	2
ENSG00000179029	2
ENSG00000179813	2
ENSG00000179902	2
ENSG00000180509	2
ENSG00000180881	2
ENSG00000180914	2
ENSG00000181004	2
ENSG00000181322	2
ENSG00000181378	2
ENSG00000181449	2
ENSG00000181458	2
ENSG00000181619	2
ENSG00000182093	2
ENSG00000182329	2
ENSG00000182518	2
ENSG00000183207	2
ENSG00000183273	2
ENSG00000183346	2
ENSG00000183644	2
ENSG00000183690	2
ENSG00000183831	2
ENSG00000183833	2
ENSG00000183914	2
ENSG00000184154	2
ENSG00000185055	2
ENSG00000185250	2
ENSG00000185261	2
ENSG00000185361	2
ENSG00000185681	2
ENSG00000186094	2
ENSG00000186231	2
ENSG00000186329	2
ENSG00000186377	2
ENSG00000186471	2
ENSG00000186496	2
ENSG00000186710	2
ENSG00000186889	2
ENSG00000186952	2
ENSG00000186973	2
ENSG00000186976	2
ENSG00000187260	2
ENSG00000187492	2
ENSG00000187510	2
ENSG00000187695	2
ENSG00000187726	2
ENSG00000187860	2
ENSG00000187957	2
ENSG00000188010	2
ENSG00000188316	2
ENSG00000188396	2
ENSG00000188523	2
ENSG00000188596	2
ENSG00000188659	2
ENSG00000188817	2
ENSG00000188931	2
ENSG00000189280	2
ENSG00000189350	2
ENSG00000196169	2
ENSG00000196476	2
ENSG00000196659	2
ENSG00000196890	2
ENSG00000197057	2
ENSG00000197168	2
ENSG00000197208	2
ENSG00000197557	2
ENSG00000197584	2
ENSG00000197653	2
ENSG00000197748	2
ENSG00000197826	2
ENSG00000197838	2
ENSG00000197889	2
ENSG00000198003	2
ENSG00000198039	2
ENSG00000198088	2
ENSG00000198553	2
ENSG00000198807	2
ENSG00000198919	2
ENSG00000198944	2
ENSG00000199899	2
ENSG00000203734	2
ENSG00000203778	2
ENSG00000203780	2
ENSG00000203952	2
ENSG00000203965	2
ENSG00000203985	2
ENSG00000204052	2
ENSG00000204385	2
ENSG00000204666	2
ENSG00000204711	2
ENSG00000204815	2
ENSG00000204852	2
ENSG00000204950	2
ENSG00000205081	2
ENSG00000205084	2
ENSG00000205129	2
ENSG00000205240	2
ENSG00000205838	2
ENSG00000206053	2
ENSG00000206199	2
ENSG00000207562	2
ENSG00000213085	2
ENSG00000213123	2
ENSG00000213204	2
ENSG00000214114	2
ENSG00000215187	2
ENSG00000215217	2
ENSG00000222046	2
ENSG00000223941	2
ENSG00000224157	2
ENSG00000224383	2
ENSG00000224479	2
ENSG00000226026	2
ENSG00000226644	2
ENSG00000227877	2
ENSG00000228648	2
ENSG00000228723	2
ENSG00000228792	2
ENSG00000229746	2
ENSG00000230062	2
ENSG00000230873	2
ENSG00000230970	2
ENSG00000231028	2
ENSG00000231057	2
ENSG00000231621	2
ENSG00000231738	2
ENSG00000231769	2
ENSG00000232192	2
ENSG00000232415	2
ENSG00000232584	2
ENSG00000232862	2
ENSG00000233068	2
ENSG00000233725	2
ENSG00000233730	2
ENSG00000233871	2
ENSG00000233936	2
ENSG00000234022	2
ENSG00000234062	2
ENSG00000234478	2
ENSG00000234602	2
ENSG00000234692	2
ENSG00000235106	2
ENSG00000235162	2
ENSG00000235667	2
ENSG00000236028	2
ENSG00000236164	2
ENSG00000237336	2
ENSG00000240137	2
ENSG00000240204	2
ENSG00000241359	2
ENSG00000242808	2
ENSG00000243543	2
ENSG00000243627	2
ENSG00000243710	2
ENSG00000243836	2
ENSG00000243910	2
ENSG00000244344	2
ENSG00000244607	2
ENSG00000245248	2
ENSG00000246016	2
ENSG00000247311	2
ENSG00000248008	2
ENSG00000248712	2
ENSG00000249241	2
ENSG00000249391	2
ENSG00000249428	2
ENSG00000249464	2
ENSG00000249481	2
ENSG00000249610	2
ENSG00000249621	2
ENSG00000250510	2
ENSG00000250803	2
ENSG00000251307	2
ENSG00000251381	2
ENSG00000251576	2
ENSG00000253320	2
ENSG00000253379	2
ENSG00000254024	2
ENSG00000254389	2
ENSG00000254608	2
ENSG00000256061	2
ENSG00000257052	2
ENSG00000257057	2
ENSG00000257108	2
ENSG00000257698	2
ENSG00000258334	2
ENSG00000258752	2
ENSG00000259087	2
ENSG00000259120	2
ENSG00000260057	2
ENSG00000260259	2
ENSG00000260372	2
ENSG00000260643	2
ENSG00000260806	2
ENSG00000261188	2
ENSG00000261652	2
ENSG00000261668	2
ENSG00000262583	2
ENSG00000263812	2
ENSG00000264954	2
ENSG00000265535	2
ENSG00000267439	2
ENSG00000267566	2
ENSG00000268175	2
ENSG00000139971	2
ENSG00000001460	2
ENSG00000006534	2
ENSG00000007062	2
ENSG00000008226	2
ENSG00000008283	2
ENSG00000010282	2
ENSG00000011143	2
ENSG00000017373	2
ENSG00000036672	2
ENSG00000039139	2
ENSG00000043039	2
ENSG00000047578	2
ENSG00000058453	2
ENSG00000065320	2
ENSG00000066248	2
ENSG00000067840	2
ENSG00000070731	2
ENSG00000078295	2
ENSG00000078487	2
ENSG00000080823	2
ENSG00000084764	2
ENSG00000090273	2
ENSG00000090971	2
ENSG00000095203	2
ENSG00000095397	2
ENSG00000100124	2
ENSG00000100271	2
ENSG00000100918	2
ENSG00000102100	2
ENSG00000104218	2
ENSG00000104237	2
ENSG00000104450	2
ENSG00000105289	2
ENSG00000105479	2
ENSG00000105877	2
ENSG00000105982	2
ENSG00000106012	2
ENSG00000106772	2
ENSG00000108947	2
ENSG00000109944	2
ENSG00000110318	2
ENSG00000110697	2
ENSG00000111186	2
ENSG00000111199	2
ENSG00000111254	2
ENSG00000111837	2
ENSG00000113805	2
ENSG00000114204	2
ENSG00000114455	2
ENSG00000114841	2
ENSG00000114904	2
ENSG00000115257	2
ENSG00000116127	2
ENSG00000118965	2
ENSG00000119661	2
ENSG00000121289	2
ENSG00000121653	2
ENSG00000121753	2
ENSG00000122574	2
ENSG00000122970	2
ENSG00000124074	2
ENSG00000126562	2
ENSG00000129514	2
ENSG00000131188	2
ENSG00000131746	2
ENSG00000131941	2
ENSG00000132517	2
ENSG00000132821	2
ENSG00000133101	2
ENSG00000133265	2
ENSG00000133477	2
ENSG00000133678	2
ENSG00000134504	2
ENSG00000136367	2
ENSG00000136811	2
ENSG00000137261	2
ENSG00000137494	2
ENSG00000137601	2
ENSG00000138002	2
ENSG00000138622	2
ENSG00000139116	2
ENSG00000139445	2
ENSG00000140104	2
ENSG00000140854	2
ENSG00000141013	2
ENSG00000141376	2
ENSG00000142528	2
ENSG00000142677	2
ENSG00000143951	2
ENSG00000144134	2
ENSG00000144504	2
ENSG00000145198	2
ENSG00000147231	2
ENSG00000147573	2
ENSG00000148225	2
ENSG00000149179	2
ENSG00000149201	2
ENSG00000149328	2
ENSG00000149927	2
ENSG00000153404	2
ENSG00000153558	2
ENSG00000153944	2
ENSG00000154099	2
ENSG00000154760	2
ENSG00000154914	2
ENSG00000155761	2
ENSG00000156345	2
ENSG00000157796	2
ENSG00000158106	2
ENSG00000158163	2
ENSG00000158806	2
ENSG00000159212	2
ENSG00000159214	2
ENSG00000159713	2
ENSG00000159714	2
ENSG00000161036	2
ENSG00000161328	2
ENSG00000161905	2
ENSG00000161996	2
ENSG00000162456	2
ENSG00000162929	2
ENSG00000162931	2
ENSG00000163075	2
ENSG00000163093	2
ENSG00000163596	2
ENSG00000163617	2
ENSG00000164099	2
ENSG00000164818	2
ENSG00000165097	2
ENSG00000165115	2
ENSG00000165555	2
ENSG00000165959	2
ENSG00000166402	2
ENSG00000166455	2
ENSG00000166963	2
ENSG00000168026	2
ENSG00000168038	2
ENSG00000168778	2
ENSG00000169683	2
ENSG00000169752	2
ENSG00000170209	2
ENSG00000170629	2
ENSG00000170703	2
ENSG00000170835	2
ENSG00000171462	2
ENSG00000171798	2
ENSG00000171815	2
ENSG00000172915	2
ENSG00000173557	2
ENSG00000173588	2
ENSG00000173988	2
ENSG00000174007	2
ENSG00000174156	2
ENSG00000174586	2
ENSG00000175175	2
ENSG00000175267	2
ENSG00000175946	2
ENSG00000175970	2
ENSG00000176244	2
ENSG00000176381	2
ENSG00000176532	2
ENSG00000177103	2
ENSG00000177875	2
ENSG00000177989	2
ENSG00000178233	2
ENSG00000179299	2
ENSG00000179397	2
ENSG00000179869	2
ENSG00000181085	2
ENSG00000181123	2
ENSG00000182224	2
ENSG00000182504	2
ENSG00000183196	2
ENSG00000183421	2
ENSG00000183760	2
ENSG00000184368	2
ENSG00000184613	2
ENSG00000184702	2
ENSG00000184709	2
ENSG00000184949	2
ENSG00000185100	2
ENSG00000185689	2
ENSG00000186409	2
ENSG00000186638	2
ENSG00000187017	2
ENSG00000187240	2
ENSG00000187535	2
ENSG00000187624	2
ENSG00000187889	2
ENSG00000188039	2
ENSG00000188352	2
ENSG00000189045	2
ENSG00000189157	2
ENSG00000196090	2
ENSG00000196096	2
ENSG00000196118	2
ENSG00000196220	2
ENSG00000196674	2
ENSG00000197580	2
ENSG00000198718	2
ENSG00000198894	2
ENSG00000203472	2
ENSG00000203499	2
ENSG00000204104	2
ENSG00000204323	2
ENSG00000204396	2
ENSG00000204566	2
ENSG00000205231	2
ENSG00000205593	2
ENSG00000206113	2
ENSG00000206530	2
ENSG00000206567	2
ENSG00000213753	2
ENSG00000214018	2
ENSG00000214215	2
ENSG00000214290	2
ENSG00000214575	2
ENSG00000215475	2
ENSG00000215912	2
ENSG00000222000	2
ENSG00000223343	2
ENSG00000224049	2
ENSG00000225361	2
ENSG00000226321	2
ENSG00000226552	2
ENSG00000226562	2
ENSG00000227787	2
ENSG00000228242	2
ENSG00000228541	2
ENSG00000228741	2
ENSG00000230453	2
ENSG00000230729	2
ENSG00000231043	2
ENSG00000231419	2
ENSG00000231720	2
ENSG00000231980	2
ENSG00000232306	2
ENSG00000233155	2
ENSG00000233451	2
ENSG00000241829	2
ENSG00000244668	2
ENSG00000248399	2
ENSG00000249160	2
ENSG00000249279	2
ENSG00000250790	2
ENSG00000250990	2
ENSG00000253525	2
ENSG00000254142	2
ENSG00000254561	2
ENSG00000254944	2
ENSG00000255160	2
ENSG00000255337	2
ENSG00000255446	2
ENSG00000255507	2
ENSG00000255545	2
ENSG00000255847	2
ENSG00000258660	2
ENSG00000259143	2
ENSG00000259251	2
ENSG00000259264	2
ENSG00000259462	2
ENSG00000259561	2
ENSG00000259901	2
ENSG00000259925	2
ENSG00000260183	2
ENSG00000261409	2
ENSG00000262890	2
ENSG00000263011	2
ENSG00000263069	2
ENSG00000264443	2
ENSG00000264790	2
ENSG00000265688	2
ENSG00000265702	2
ENSG00000266312	2
ENSG00000267128	2
ENSG00000267176	2
ENSG00000267251	2
ENSG00000267848	2
ENSG00000269091	2
ENSG00000131788	2
ENSG00000163913	2
ENSG00000198182	2
ENSG00000002587	2
ENSG00000112183	2
ENSG00000170482	2
ENSG00000196482	2
ENSG00000261787	2
ENSG00000265374	2
ENSG00000049319	2
ENSG00000100591	2
ENSG00000103260	2
ENSG00000108830	2
ENSG00000114547	2
ENSG00000119333	2
ENSG00000119650	2
ENSG00000124939	2
ENSG00000125804	2
ENSG00000127863	2
ENSG00000130385	2
ENSG00000130595	2
ENSG00000132563	2
ENSG00000137203	2
ENSG00000137699	2
ENSG00000140795	2
ENSG00000153822	2
ENSG00000155093	2
ENSG00000161513	2
ENSG00000167733	2
ENSG00000167759	2
ENSG00000170743	2
ENSG00000173208	2
ENSG00000174871	2
ENSG00000182103	2
ENSG00000185634	2
ENSG00000188013	2
ENSG00000189212	2
ENSG00000197177	2
ENSG00000202000	2
ENSG00000204173	2
ENSG00000214050	2
ENSG00000214514	2
ENSG00000224800	2
ENSG00000228084	2
ENSG00000228412	2
ENSG00000229813	2
ENSG00000230098	2
ENSG00000236936	2
ENSG00000246250	2
ENSG00000249421	2
ENSG00000249599	2
ENSG00000259225	2
ENSG00000260286	2
ENSG00000260936	2
ENSG00000261788	2
ENSG00000267270	2
ENSG00000115970	2
ENSG00000119685	2
ENSG00000128346	2
ENSG00000131697	2
ENSG00000132749	2
ENSG00000163214	2
ENSG00000163482	2
ENSG00000168434	2
ENSG00000180787	2
ENSG00000214517	2
ENSG00000010310	2
ENSG00000021300	2
ENSG00000056998	2
ENSG00000070526	2
ENSG00000086570	2
ENSG00000100294	2
ENSG00000103253	2
ENSG00000123810	2
ENSG00000132010	2
ENSG00000135052	2
ENSG00000135116	2
ENSG00000135587	2
ENSG00000138083	2
ENSG00000143502	2
ENSG00000148814	2
ENSG00000151224	2
ENSG00000153294	2
ENSG00000158315	2
ENSG00000160172	2
ENSG00000160972	2
ENSG00000161149	2
ENSG00000161249	2
ENSG00000167113	2
ENSG00000170935	2
ENSG00000171084	2
ENSG00000171695	2
ENSG00000175877	2
ENSG00000176884	2
ENSG00000185267	2
ENSG00000186197	2
ENSG00000188229	2
ENSG00000189433	2
ENSG00000203666	2
ENSG00000205155	2
ENSG00000205584	2
ENSG00000227036	2
ENSG00000227116	2
ENSG00000228140	2
ENSG00000229950	2
ENSG00000232451	2
ENSG00000233250	2
ENSG00000234911	2
ENSG00000236983	2
ENSG00000239800	2
ENSG00000241635	2
ENSG00000242791	2
ENSG00000244167	2
ENSG00000247699	2
ENSG00000248349	2
ENSG00000250940	2
ENSG00000254057	2
ENSG00000254281	2
ENSG00000255036	2
ENSG00000255440	2
ENSG00000257568	2
ENSG00000258539	2
ENSG00000258661	2
ENSG00000259038	2
ENSG00000259345	2
ENSG00000259609	2
ENSG00000260328	2
ENSG00000260762	2
ENSG00000261389	2
ENSG00000266256	2
ENSG00000269621	2
ENSG00000029993	2
ENSG00000115507	2
ENSG00000129437	2
ENSG00000140284	2
ENSG00000152784	2
ENSG00000165023	2
ENSG00000165215	2
ENSG00000167608	2
ENSG00000183117	2
ENSG00000183778	2
ENSG00000187905	2
ENSG00000197446	2
ENSG00000227268	2
ENSG00000237742	2
ENSG00000251611	2
ENSG00000254153	2
ENSG00000258699	2
ENSG00000259508	2
ENSG00000267275	2
ENSG00000015133	2
ENSG00000063127	2
ENSG00000103540	2
ENSG00000121053	2
ENSG00000121413	2
ENSG00000122417	2
ENSG00000126870	2
ENSG00000160051	2
ENSG00000164066	2
ENSG00000177990	2
ENSG00000178498	2
ENSG00000178665	2
ENSG00000180071	2
ENSG00000185621	2
ENSG00000188818	2
ENSG00000231064	2
ENSG00000232344	2
ENSG00000232546	2
ENSG00000243284	2
ENSG00000257489	2
ENSG00000261659	2
ENSG00000267288	2
ENSG00000267858	2
ENSG00000059915	2
ENSG00000157429	2
ENSG00000168754	2
ENSG00000227053	2
ENSG00000243894	2
ENSG00000247271	2
ENSG00000255406	2
ENSG00000259146	2
ENSG00000005469	2
ENSG00000203871	2
ENSG00000198863	2
ENSG00000253223	2
ENSG00000007001	2
ENSG00000064218	2
ENSG00000069011	2
ENSG00000075673	2
ENSG00000093134	2
ENSG00000105278	2
ENSG00000111262	2
ENSG00000117507	2
ENSG00000124875	2
ENSG00000126861	2
ENSG00000131969	2
ENSG00000134258	2
ENSG00000135549	2
ENSG00000141837	2
ENSG00000142959	2
ENSG00000148219	2
ENSG00000164440	2
ENSG00000166869	2
ENSG00000169213	2
ENSG00000170509	2
ENSG00000171931	2
ENSG00000172824	2
ENSG00000180712	2
ENSG00000183347	2
ENSG00000184809	2
ENSG00000185860	2
ENSG00000196277	2
ENSG00000197704	2
ENSG00000197980	2
ENSG00000198125	2
ENSG00000198650	2
ENSG00000203814	2
ENSG00000203867	2
ENSG00000205835	2
ENSG00000214797	2
ENSG00000215160	2
ENSG00000225802	2
ENSG00000226690	2
ENSG00000227695	2
ENSG00000230739	2
ENSG00000230943	2
ENSG00000231023	2
ENSG00000232756	2
ENSG00000240033	2
ENSG00000243955	2
ENSG00000245466	2
ENSG00000248771	2
ENSG00000249973	2
ENSG00000253839	2
ENSG00000254290	2
ENSG00000255029	2
ENSG00000256654	2
ENSG00000259721	2
ENSG00000260604	2
ENSG00000261145	2
ENSG00000263450	2
ENSG00000269746	2
ENSG00000047457	2
ENSG00000050438	2
ENSG00000104290	2
ENSG00000116793	2
ENSG00000117602	2
ENSG00000128422	2
ENSG00000130821	2
ENSG00000134376	2
ENSG00000134398	2
ENSG00000135702	2
ENSG00000151322	2
ENSG00000157653	2
ENSG00000158445	2
ENSG00000162753	2
ENSG00000164674	2
ENSG00000181143	2
ENSG00000188869	2
ENSG00000199497	2
ENSG00000205488	2
ENSG00000214198	2
ENSG00000214595	2
ENSG00000223991	2
ENSG00000225345	2
ENSG00000228038	2
ENSG00000229900	2
ENSG00000230290	2
ENSG00000234373	2
ENSG00000237292	2
ENSG00000242941	2
ENSG00000246394	2
ENSG00000248371	2
ENSG00000254573	2
ENSG00000255308	2
ENSG00000255745	2
ENSG00000267431	2
ENSG00000130640	2
ENSG00000136044	2
ENSG00000146453	2
ENSG00000158373	2
ENSG00000163016	2
ENSG00000166526	2
ENSG00000176563	2
ENSG00000215018	2
ENSG00000226868	2
ENSG00000234588	2
ENSG00000236756	2
ENSG00000236940	2
ENSG00000240875	2
ENSG00000242908	2
ENSG00000255122	2
ENSG00000258702	2
ENSG00000269103	2
ENSG00000269473	2
ENSG00000088836	2
ENSG00000117425	2
ENSG00000119640	2
ENSG00000138115	2
ENSG00000138316	2
ENSG00000145113	2
ENSG00000149527	2
ENSG00000158062	2
ENSG00000162994	2
ENSG00000163959	2
ENSG00000164418	2
ENSG00000173811	2
ENSG00000173898	2
ENSG00000180318	2
ENSG00000180383	2
ENSG00000188732	2
ENSG00000198156	2
ENSG00000199490	2
ENSG00000200356	2
ENSG00000204634	2
ENSG00000206120	2
ENSG00000207773	2
ENSG00000213612	2
ENSG00000215068	2
ENSG00000215452	2
ENSG00000215958	2
ENSG00000218186	2
ENSG00000219274	2
ENSG00000220343	2
ENSG00000225415	2
ENSG00000225417	2
ENSG00000225498	2
ENSG00000230928	2
ENSG00000231868	2
ENSG00000231907	2
ENSG00000232224	2
ENSG00000232411	2
ENSG00000234459	2
ENSG00000234869	2
ENSG00000235416	2
ENSG00000236114	2
ENSG00000237737	2
ENSG00000237990	2
ENSG00000240663	2
ENSG00000242104	2
ENSG00000243667	2
ENSG00000248954	2
ENSG00000250602	2
ENSG00000258846	2
ENSG00000258952	2
ENSG00000259056	2
ENSG00000260194	2
ENSG00000262943	2
ENSG00000264727	2
ENSG00000269540	2
ENSG00000153896	2
ENSG00000166313	2
ENSG00000169515	2
ENSG00000182749	2
ENSG00000233421	2
ENSG00000247746	2
ENSG00000253719	2
ENSG00000123607	2
ENSG00000176236	2
ENSG00000185554	2
ENSG00000189316	2
ENSG00000196236	2
ENSG00000197015	2
ENSG00000206918	2
ENSG00000207811	2
ENSG00000218793	2
ENSG00000231473	2
ENSG00000236474	2
ENSG00000237669	2
ENSG00000242607	2
ENSG00000246308	2
ENSG00000248027	2
ENSG00000250305	2
ENSG00000251752	2
ENSG00000258623	2
ENSG00000260685	2
ENSG00000261141	2
ENSG00000261496	2
ENSG00000261716	2
ENSG00000269753	2
ENSG00000114770	2
ENSG00000160055	2
ENSG00000250318	2
ENSG00000258449	2
ENSG00000259871	2
ENSG00000266930	2
ENSG00000017621	2
ENSG00000132881	2
ENSG00000167136	2
ENSG00000174276	2
ENSG00000257261	2
ENSG00000102078	2
ENSG00000105053	2
ENSG00000106686	2
ENSG00000084693	2
ENSG00000131437	2
ENSG00000135469	2
ENSG00000136059	2
ENSG00000142765	2
ENSG00000142920	2
ENSG00000165209	2
ENSG00000177738	2
ENSG00000183323	2
ENSG00000239521	2
ENSG00000251669	2
ENSG00000253878	2
ENSG00000266947	2
ENSG00000070882	2
ENSG00000072133	2
ENSG00000100629	2
ENSG00000135597	2
ENSG00000146350	2
ENSG00000100211	2
ENSG00000124523	2
ENSG00000144736	2
ENSG00000156172	2
ENSG00000176401	2
ENSG00000176714	2
ENSG00000198721	2
ENSG00000221838	2
ENSG00000243701	2
ENSG00000184828	2
ENSG00000204060	2
ENSG00000252845	2
ENSG00000258979	2
ENSG00000106077	2
ENSG00000197180	2
ENSG00000019186	2
ENSG00000121486	2
ENSG00000135972	2
ENSG00000143457	2
ENSG00000168772	2
ENSG00000178075	2
ENSG00000196981	2
ENSG00000025772	2
ENSG00000101464	2
ENSG00000112796	2
ENSG00000158234	2
ENSG00000165533	2
ENSG00000125813	2
ENSG00000119328	2
ENSG00000124374	2
ENSG00000164114	2
ENSG00000168491	2
ENSG00000198157	2
ENSG00000204390	2
ENSG00000204789	2
ENSG00000149292	2
ENSG00000117595	2
ENSG00000199880	2
ENSG00000129151	2
ENSG00000139910	2
ENSG00000146722	2
ENSG00000179071	2
ENSG00000228216	2
ENSG00000043514	2
ENSG00000139865	2
ENSG00000103534	2
ENSG00000165084	2
ENSG00000130363	2
ENSG00000131242	2
ENSG00000166224	2
ENSG00000184058	2
ENSG00000108187	2
ENSG00000151320	2
ENSG00000049283	2
ENSG00000124490	2
ENSG00000211452	2
ENSG00000223942	2
ENSG00000224445	2
ENSG00000260951	2
ENSG00000145687	2
ENSG00000148019	2
ENSG00000198251	2
ENSG00000141424	2
ENSG00000119401	2
ENSG00000157703	2
ENSG00000057149	2
ENSG00000108244	2
ENSG00000173610	2
ENSG00000179673	2
ENSG00000206073	2
ENSG00000230710	2
ENSG00000238460	2
ENSG00000241388	2
ENSG00000258057	2
ENSG00000263164	2
ENSG00000130511	2
ENSG00000173862	2
ENSG00000253196	2
ENSG00000119147	2
ENSG00000175664	2
ENSG00000198838	2
ENSG00000226594	2
ENSG00000227702	2
ENSG00000235142	2
ENSG00000237232	2
ENSG00000237642	2
ENSG00000110881	2
ENSG00000234477	2
ENSG00000261202	2
ENSG00000064692	2
ENSG00000103647	2
ENSG00000107130	2
ENSG00000109794	2
ENSG00000182013	2
ENSG00000065491	2
ENSG00000124116	2
ENSG00000182185	2
ENSG00000184831	2
ENSG00000261235	2
ENSG00000260124	2
ENSG00000150556	2
ENSG00000136319	2
ENSG00000163001	2
ENSG00000071462	2
ENSG00000185043	2
ENSG00000267795	2
ENSG00000140263	2
ENSG00000260228	2
ENSG00000100490	2
ENSG00000169435	2
ENSG00000198947	2
ENSG00000072195	2
ENSG00000135547	2
ENSG00000073282	2
ENSG00000260156	2
ENSG00000104613	2
ENSG00000123562	2
ENSG00000127952	2
ENSG00000143499	2
ENSG00000203706	2
ENSG00000264745	2
ENSG00000075945	2
ENSG00000117155	2
ENSG00000117620	2
ENSG00000138686	2
ENSG00000243660	2
ENSG00000233983	2
ENSG00000214553	2
ENSG00000079335	2
ENSG00000104427	2
ENSG00000232135	2
ENSG00000258546	2
ENSG00000149300	2
ENSG00000164347	2
ENSG00000203963	2
ENSG00000258957	2
ENSG00000260071	2
ENSG00000267549	2
ENSG00000173226	2
ENSG00000082497	2
ENSG00000114805	2
ENSG00000125850	2
ENSG00000083857	2
ENSG00000140718	2
ENSG00000123815	2
ENSG00000131848	2
ENSG00000188803	2
ENSG00000204982	2
ENSG00000223131	2
ENSG00000223688	2
ENSG00000229262	2
ENSG00000259359	2
ENSG00000262003	2
ENSG00000115145	2
ENSG00000167065	2
ENSG00000175170	2
ENSG00000227470	2
ENSG00000135100	2
ENSG00000099330	2
ENSG00000101940	2
ENSG00000106628	2
ENSG00000127399	2
ENSG00000144589	2
ENSG00000259584	2
ENSG00000265752	2
ENSG00000110148	2
ENSG00000100012	2
ENSG00000236361	2
ENSG00000260886	2
ENSG00000223843	2
ENSG00000115255	2
ENSG00000248995	2
ENSG00000254610	2
ENSG00000184307	2
ENSG00000101413	2
ENSG00000101443	2
ENSG00000231106	2
ENSG00000196872	2
ENSG00000102890	2
ENSG00000235098	2
ENSG00000184986	2
ENSG00000258676	2
ENSG00000260337	2
ENSG00000261210	2
ENSG00000269806	2
ENSG00000157869	2
ENSG00000111450	2
ENSG00000128573	2
ENSG00000131470	2
ENSG00000225362	2
ENSG00000203372	2
ENSG00000113966	2
ENSG00000129028	2
ENSG00000138041	2
ENSG00000163138	2
ENSG00000120694	2
ENSG00000164542	2
ENSG00000178053	2
ENSG00000104524	2
ENSG00000183048	2
ENSG00000105486	2
ENSG00000267596	2
ENSG00000105767	2
ENSG00000107249	2
ENSG00000108176	2
ENSG00000133328	2
ENSG00000154537	2
ENSG00000166263	2
ENSG00000132254	2
ENSG00000137274	2
ENSG00000109654	2
ENSG00000253114	2
ENSG00000152779	2
ENSG00000238758	2
ENSG00000256790	2
ENSG00000174808	2
ENSG00000251191	2
ENSG00000160183	2
ENSG00000247363	2
ENSG00000212663	2
ENSG00000235858	2
ENSG00000166123	2
ENSG00000268906	2
ENSG00000132623	2
ENSG00000135373	2
ENSG00000235326	2
ENSG00000258365	2
ENSG00000145740	2
ENSG00000167186	2
ENSG00000169519	2
ENSG00000223781	2
ENSG00000115685	2
ENSG00000144191	2
ENSG00000116237	2
ENSG00000225606	2
ENSG00000254799	2
ENSG00000243069	2
ENSG00000118418	2
ENSG00000179023	2
ENSG00000179598	2
ENSG00000152464	2
ENSG00000225950	2
ENSG00000186280	2
ENSG00000119616	2
ENSG00000125046	2
ENSG00000229042	2
ENSG00000236384	2
ENSG00000236740	2
ENSG00000237404	2
ENSG00000120658	2
ENSG00000121005	2
ENSG00000121578	2
ENSG00000135249	2
ENSG00000164404	2
ENSG00000185432	2
ENSG00000237477	2
ENSG00000137860	2
ENSG00000228858	2
ENSG00000236476	2
ENSG00000213937	2
ENSG00000206249	2
ENSG00000251613	2
ENSG00000128285	2
ENSG00000129173	2
ENSG00000164306	2
ENSG00000129451	2
ENSG00000197565	2
ENSG00000131435	2
ENSG00000247735	2
ENSG00000167964	2
ENSG00000143845	2
ENSG00000133124	2
ENSG00000161267	2
ENSG00000176945	2
ENSG00000135447	2
ENSG00000248144	2
ENSG00000238837	2
ENSG00000172410	2
ENSG00000242001	2
ENSG00000165434	2
ENSG00000237301	2
ENSG00000237863	2
ENSG00000249001	2
ENSG00000268566	2
ENSG00000198668	2
ENSG00000220600	2
ENSG00000138131	2
ENSG00000204860	2
ENSG00000232363	2
ENSG00000154608	2
ENSG00000226337	2
ENSG00000140876	2
ENSG00000184860	2
ENSG00000141542	2
ENSG00000141854	2
ENSG00000214733	2
ENSG00000257960	2
ENSG00000143001	2
ENSG00000143217	2
ENSG00000246465	2
ENSG00000260193	2
ENSG00000144045	2
ENSG00000223855	2
ENSG00000172375	2
ENSG00000205293	2
ENSG00000236778	2
ENSG00000244710	2
ENSG00000224387	2
ENSG00000150281	2
ENSG00000150527	2
ENSG00000198483	2
ENSG00000249430	2
ENSG00000153531	2
ENSG00000162949	2
ENSG00000249348	2
ENSG00000236495	2
ENSG00000225302	2
ENSG00000263611	2
ENSG00000184925	2
ENSG00000249839	2
ENSG00000261384	2
ENSG00000161055	2
ENSG00000224729	2
ENSG00000238240	2
ENSG00000237418	2
ENSG00000257512	2
ENSG00000221301	2
ENSG00000232701	2
ENSG00000251131	2
ENSG00000267677	2
ENSG00000164707	2
ENSG00000164776	2
ENSG00000165125	2
ENSG00000224616	2
ENSG00000247081	2
ENSG00000238206	2
ENSG00000242268	2
ENSG00000254631	2
ENSG00000261823	2
ENSG00000223572	2
ENSG00000259426	2
ENSG00000171794	2
ENSG00000236751	2
ENSG00000223658	2
ENSG00000178732	2
ENSG00000259969	2
ENSG00000176903	2
ENSG00000251169	2
ENSG00000261664	2
ENSG00000248932	2
ENSG00000235436	2
ENSG00000243429	2
ENSG00000255135	2
ENSG00000205111	2
ENSG00000206856	2
ENSG00000224667	2
ENSG00000183941	2
ENSG00000239136	2
ENSG00000225265	2
ENSG00000225868	2
ENSG00000244361	2
ENSG00000260015	2
ENSG00000194297	2
ENSG00000239774	2
ENSG00000196503	2
ENSG00000230287	2
ENSG00000197511	2
ENSG00000252659	2
ENSG00000224699	2
ENSG00000237594	2
ENSG00000207153	2
ENSG00000241471	2
ENSG00000202310	2
ENSG00000222987	2
ENSG00000203799	2
ENSG00000233382	2
ENSG00000267332	2
ENSG00000215244	2
ENSG00000218416	2
ENSG00000218698	2
ENSG00000265208	2
ENSG00000269275	2
ENSG00000224885	2
ENSG00000227857	2
ENSG00000251484	2
ENSG00000269054	2
ENSG00000253704	2
ENSG00000242550	2
ENSG00000260266	2
ENSG00000268390	2
ENSG00000245317	2
ENSG00000251152	2
ENSG00000256079	2
ENSG00000254528	2
ENSG00000254197	2
ENSG00000263527	2
ENSG00000258647	2
ENSG00000259798	2
ENSG00000262503	2
ENSG00000005889	3
ENSG00000147050	3
ENSG00000229807	3
ENSG00000006756	3
ENSG00000169249	3
ENSG00000196459	3
ENSG00000225470	3
ENSG00000000419	4
ENSG00000008018	4
ENSG00000015153	4
ENSG00000023697	4
ENSG00000034693	4
ENSG00000034713	4
ENSG00000041357	4
ENSG00000057663	4
ENSG00000061794	4
ENSG00000070831	4
ENSG00000077721	4
ENSG00000081154	4
ENSG00000082515	4
ENSG00000085231	4
ENSG00000086065	4
ENSG00000086666	4
ENSG00000091164	4
ENSG00000092020	4
ENSG00000099246	4
ENSG00000100387	4
ENSG00000100410	4
ENSG00000100519	4
ENSG00000100528	4
ENSG00000100532	4
ENSG00000100567	4
ENSG00000100632	4
ENSG00000100744	4
ENSG00000100902	4
ENSG00000101888	4
ENSG00000102897	4
ENSG00000104671	4
ENSG00000106028	4
ENSG00000106245	4
ENSG00000106591	4
ENSG00000106615	4
ENSG00000108010	4
ENSG00000108590	4
ENSG00000109083	4
ENSG00000109270	4
ENSG00000110696	4
ENSG00000110852	4
ENSG00000111237	4
ENSG00000111711	4
ENSG00000111832	4
ENSG00000111843	4
ENSG00000112237	4
ENSG00000112695	4
ENSG00000113387	4
ENSG00000113558	4
ENSG00000113597	4
ENSG00000113811	4
ENSG00000114209	4
ENSG00000115514	4
ENSG00000115540	4
ENSG00000115541	4
ENSG00000116752	4
ENSG00000116815	4
ENSG00000117133	4
ENSG00000118564	4
ENSG00000119013	4
ENSG00000119048	4
ENSG00000119705	4
ENSG00000119801	4
ENSG00000120265	4
ENSG00000120533	4
ENSG00000120697	4
ENSG00000120727	4
ENSG00000120992	4
ENSG00000121022	4
ENSG00000122958	4
ENSG00000123349	4
ENSG00000125870	4
ENSG00000127314	4
ENSG00000128590	4
ENSG00000128708	4
ENSG00000131174	4
ENSG00000131966	4
ENSG00000132963	4
ENSG00000133112	4
ENSG00000133641	4
ENSG00000133773	4
ENSG00000133983	4
ENSG00000134049	4
ENSG00000134056	4
ENSG00000134248	4
ENSG00000134717	4
ENSG00000135002	4
ENSG00000135070	4
ENSG00000136521	4
ENSG00000136522	4
ENSG00000136783	4
ENSG00000136888	4
ENSG00000136897	4
ENSG00000137210	4
ENSG00000137876	4
ENSG00000138663	4
ENSG00000139505	4
ENSG00000140307	4
ENSG00000141030	4
ENSG00000141564	4
ENSG00000142188	4
ENSG00000143155	4
ENSG00000143158	4
ENSG00000143742	4
ENSG00000143933	4
ENSG00000143977	4
ENSG00000144744	4
ENSG00000145425	4
ENSG00000145781	4
ENSG00000146282	4
ENSG00000147586	4
ENSG00000147669	4
ENSG00000150787	4
ENSG00000151239	4
ENSG00000151881	4
ENSG00000153130	4
ENSG00000154719	4
ENSG00000154723	4
ENSG00000154813	4
ENSG00000155329	4
ENSG00000163634	4
ENSG00000164162	4
ENSG00000164258	4
ENSG00000164751	4
ENSG00000165487	4
ENSG00000165629	4
ENSG00000165669	4
ENSG00000166226	4
ENSG00000167088	4
ENSG00000168288	4
ENSG00000169139	4
ENSG00000169193	4
ENSG00000169251	4
ENSG00000169567	4
ENSG00000169714	4
ENSG00000170142	4
ENSG00000170860	4
ENSG00000171202	4
ENSG00000171204	4
ENSG00000171530	4
ENSG00000172172	4
ENSG00000172534	4
ENSG00000173418	4
ENSG00000173915	4
ENSG00000175110	4
ENSG00000175324	4
ENSG00000175768	4
ENSG00000176731	4
ENSG00000177410	4
ENSG00000177889	4
ENSG00000180228	4
ENSG00000180817	4
ENSG00000181061	4
ENSG00000182552	4
ENSG00000183291	4
ENSG00000183405	4
ENSG00000184203	4
ENSG00000185787	4
ENSG00000186132	4
ENSG00000189043	4
ENSG00000197045	4
ENSG00000198015	4
ENSG00000198522	4
ENSG00000198843	4
ENSG00000198898	4
ENSG00000204370	4
ENSG00000205542	4
ENSG00000205707	4
ENSG00000213189	4
ENSG00000214389	4
ENSG00000217416	4
ENSG00000229117	4
ENSG00000232112	4
ENSG00000243147	4
ENSG00000264350	4
ENSG00000265681	4
ENSG00000110442	4
ENSG00000131238	4
ENSG00000177556	4
ENSG00000002330	4
ENSG00000004059	4
ENSG00000007255	4
ENSG00000053371	4
ENSG00000055950	4
ENSG00000062582	4
ENSG00000081692	4
ENSG00000083807	4
ENSG00000086504	4
ENSG00000091947	4
ENSG00000095906	4
ENSG00000099203	4
ENSG00000099385	4
ENSG00000099795	4
ENSG00000099800	4
ENSG00000100142	4
ENSG00000100348	4
ENSG00000100804	4
ENSG00000101363	4
ENSG00000103024	4
ENSG00000103152	4
ENSG00000103266	4
ENSG00000105058	4
ENSG00000105135	4
ENSG00000105254	4
ENSG00000105404	4
ENSG00000105583	4
ENSG00000106400	4
ENSG00000107874	4
ENSG00000108528	4
ENSG00000110711	4
ENSG00000110717	4
ENSG00000110801	4
ENSG00000111652	4
ENSG00000112110	4
ENSG00000112514	4
ENSG00000114125	4
ENSG00000115234	4
ENSG00000115268	4
ENSG00000116857	4
ENSG00000117419	4
ENSG00000117691	4
ENSG00000123415	4
ENSG00000124562	4
ENSG00000124733	4
ENSG00000125611	4
ENSG00000125652	4
ENSG00000125901	4
ENSG00000125995	4
ENSG00000126768	4
ENSG00000127445	4
ENSG00000128185	4
ENSG00000129559	4
ENSG00000129562	4
ENSG00000130312	4
ENSG00000130520	4
ENSG00000130725	4
ENSG00000130733	4
ENSG00000135617	4
ENSG00000137100	4
ENSG00000137106	4
ENSG00000139637	4
ENSG00000140990	4
ENSG00000141552	4
ENSG00000141698	4
ENSG00000141971	4
ENSG00000142546	4
ENSG00000143543	4
ENSG00000143774	4
ENSG00000145494	4
ENSG00000147382	4
ENSG00000149600	4
ENSG00000149792	4
ENSG00000149932	4
ENSG00000152082	4
ENSG00000157778	4
ENSG00000158042	4
ENSG00000160221	4
ENSG00000162910	4
ENSG00000163382	4
ENSG00000163832	4
ENSG00000165916	4
ENSG00000166595	4
ENSG00000167118	4
ENSG00000167526	4
ENSG00000167815	4
ENSG00000167969	4
ENSG00000168090	4
ENSG00000168101	4
ENSG00000168303	4
ENSG00000168393	4
ENSG00000168569	4
ENSG00000169727	4
ENSG00000169976	4
ENSG00000170619	4
ENSG00000171222	4
ENSG00000172336	4
ENSG00000172922	4
ENSG00000173113	4
ENSG00000173141	4
ENSG00000174851	4
ENSG00000174886	4
ENSG00000174917	4
ENSG00000175334	4
ENSG00000175756	4
ENSG00000176101	4
ENSG00000176108	4
ENSG00000176973	4
ENSG00000177600	4
ENSG00000178096	4
ENSG00000179271	4
ENSG00000179958	4
ENSG00000181991	4
ENSG00000183011	4
ENSG00000184990	4
ENSG00000185475	4
ENSG00000186010	4
ENSG00000186577	4
ENSG00000187051	4
ENSG00000188186	4
ENSG00000198546	4
ENSG00000198832	4
ENSG00000204392	4
ENSG00000204922	4
ENSG00000205138	4
ENSG00000211450	4
ENSG00000213465	4
ENSG00000214253	4
ENSG00000230055	4
ENSG00000233762	4
ENSG00000244187	4
ENSG00000262814	4
ENSG00000002919	4
ENSG00000004779	4
ENSG00000004961	4
[truncated: 11,790 more rows]

## Sheet: LUAD cancer
Gene	Module
ENSG00000231331	1
ENSG00000256463	1
ENSG00000263146	1
ENSG00000231948	1
ENSG00000211661	1
ENSG00000206047	1
ENSG00000184923	1
ENSG00000150656	1
ENSG00000141639	1
ENSG00000111432	1
ENSG00000022567	1
ENSG00000181126	2
ENSG00000172985	2
ENSG00000227467	2
ENSG00000165181	2
ENSG00000269378	2
ENSG00000203722	2
ENSG00000150093	2
ENSG00000259828	2
ENSG00000234035	2
ENSG00000232334	2
ENSG00000229117	2
ENSG00000188707	2
ENSG00000181585	2
ENSG00000166250	2
ENSG00000095303	2
ENSG00000262152	2
ENSG00000261305	2
ENSG00000259863	2
ENSG00000252057	2
ENSG00000231412	2
ENSG00000230570	2
ENSG00000230439	2
ENSG00000230408	2
ENSG00000229656	2
ENSG00000228705	2
ENSG00000228626	2
ENSG00000224063	2
ENSG00000223975	2
ENSG00000206073	2
ENSG00000198744	2
ENSG00000185186	2
ENSG00000166509	2
ENSG00000163975	2
ENSG00000144476	2
ENSG00000138347	2
ENSG00000135116	2
ENSG00000129988	2
ENSG00000057149	2
ENSG00000250271	2
ENSG00000115602	2
ENSG00000008056	2
ENSG00000254507	3
ENSG00000255366	3
ENSG00000242667	3
ENSG00000238084	3
ENSG00000236330	3
ENSG00000236208	3
ENSG00000240395	3
ENSG00000240673	3
ENSG00000232059	3
ENSG00000234742	3
ENSG00000223466	3
ENSG00000214917	3
ENSG00000213864	3
ENSG00000233260	3
ENSG00000213432	3
ENSG00000213309	3
ENSG00000226327	3
ENSG00000213235	3
ENSG00000212664	3
ENSG00000260549	3
ENSG00000254348	3
ENSG00000254008	3
ENSG00000234460	3
ENSG00000267439	3
ENSG00000244381	3
ENSG00000234335	3
ENSG00000197582	3
ENSG00000187994	3
ENSG00000230629	3
ENSG00000186468	3
ENSG00000253982	3
ENSG00000258925	3
ENSG00000249353	3
ENSG00000248578	3
ENSG00000225159	3
ENSG00000215086	3
ENSG00000213104	3
ENSG00000181163	3
ENSG00000258016	3
ENSG00000248785	3
ENSG00000181061	3
ENSG00000182307	3
ENSG00000179632	3
ENSG00000254012	3
ENSG00000177770	3
ENSG00000244331	3
ENSG00000237190	3
ENSG00000229638	3
ENSG00000172428	3
ENSG00000185803	3
ENSG00000170881	3
ENSG00000230285	3
ENSG00000172086	3
ENSG00000214652	3
ENSG00000204099	3
ENSG00000169474	3
ENSG00000244094	3
ENSG00000168734	3
ENSG00000179085	3
ENSG00000213695	3
ENSG00000186106	3
ENSG00000167904	3
ENSG00000167863	3
ENSG00000167565	3
ENSG00000167085	3
ENSG00000177600	3
ENSG00000255883	3
ENSG00000165644	3
ENSG00000164898	3
ENSG00000242083	3
ENSG00000163541	3
ENSG00000249142	3
ENSG00000224831	3
ENSG00000163444	3
ENSG00000169469	3
ENSG00000163216	3
ENSG00000162595	3
ENSG00000241494	3
ENSG00000229659	3
ENSG00000226084	3
ENSG00000225912	3
ENSG00000245910	3
ENSG00000213169	3
ENSG00000196415	3
ENSG00000164744	3
ENSG00000159224	3
ENSG00000233397	3
ENSG00000249264	3
ENSG00000228502	3
ENSG00000214199	3
ENSG00000156171	3
ENSG00000156170	3
ENSG00000221886	3
ENSG00000154723	3
ENSG00000154079	3
ENSG00000151465	3
ENSG00000187118	3
ENSG00000151093	3
ENSG00000148834	3
ENSG00000264281	3
ENSG00000220842	3
ENSG00000170619	3
ENSG00000147684	3
ENSG00000224058	3
ENSG00000156469	3
ENSG00000147669	3
ENSG00000234040	3
ENSG00000230076	3
ENSG00000213312	3
ENSG00000144744	3
ENSG00000144048	3
ENSG00000181610	3
ENSG00000175634	3
ENSG00000231767	3
ENSG00000229097	3
ENSG00000215482	3
ENSG00000204370	3
ENSG00000198898	3
ENSG00000182359	3
ENSG00000250317	3
ENSG00000240776	3
ENSG00000213860	3
ENSG00000243829	3
ENSG00000178464	3
ENSG00000266921	3
ENSG00000264445	3
ENSG00000251624	3
ENSG00000173698	3
ENSG00000183648	3
ENSG00000241923	3
ENSG00000224858	3
ENSG00000183298	3
ENSG00000188856	3
ENSG00000241741	3
ENSG00000230207	3
ENSG00000227008	3
ENSG00000224094	3
ENSG00000213881	3
ENSG00000204628	3
ENSG00000188873	3
ENSG00000174444	3
ENSG00000138326	3
ENSG00000138152	3
ENSG00000227525	3
ENSG00000170369	3
ENSG00000185808	3
ENSG00000170430	3
ENSG00000214881	3
ENSG00000234741	3
ENSG00000233984	3
ENSG00000198918	3
ENSG00000175886	3
ENSG00000175061	3
ENSG00000139239	3
ENSG00000172809	3
ENSG00000136933	3
ENSG00000250321	3
ENSG00000235776	3
ENSG00000136149	3
ENSG00000135617	3
ENSG00000149806	3
ENSG00000134248	3
ENSG00000253417	3
ENSG00000196205	3
ENSG00000165475	3
ENSG00000147403	3
ENSG00000263154	3
ENSG00000165606	3
ENSG00000169740	3
ENSG00000131495	3
ENSG00000241837	3
ENSG00000266044	3
ENSG00000131095	3
ENSG00000127920	3
ENSG00000205155	3
ENSG00000138085	3
ENSG00000196704	3
ENSG00000169689	3
ENSG00000125445	3
ENSG00000213280	3
ENSG00000165775	3
ENSG00000131174	3
ENSG00000126756	3
ENSG00000123349	3
ENSG00000242208	3
ENSG00000234009	3
ENSG00000229994	3
ENSG00000130772	3
ENSG00000121897	3
ENSG00000257156	3
ENSG00000205362	3
ENSG00000140522	3
ENSG00000147586	3
ENSG00000183291	3
ENSG00000156831	3
ENSG00000200693	3
ENSG00000133112	3
ENSG00000120697	3
ENSG00000140395	3
ENSG00000119801	3
ENSG00000143933	3
ENSG00000119185	3
ENSG00000118640	3
ENSG00000137720	3
ENSG00000162961	3
ENSG00000125611	3
ENSG00000115661	3
ENSG00000258645	3
ENSG00000258153	3
ENSG00000115541	3
ENSG00000138381	3
ENSG00000119013	3
ENSG00000115540	3
ENSG00000135624	3
ENSG00000115946	3
ENSG00000115944	3
ENSG00000115484	3
ENSG00000235363	3
ENSG00000228474	3
ENSG00000163170	3
ENSG00000141552	3
ENSG00000115350	3
ENSG00000168894	3
ENSG00000115289	3
ENSG00000169599	3
ENSG00000115234	3
ENSG00000169964	3
ENSG00000242071	3
ENSG00000236801	3
ENSG00000235065	3
ENSG00000232134	3
ENSG00000182899	3
ENSG00000181524	3
ENSG00000148303	3
ENSG00000142937	3
ENSG00000134419	3
ENSG00000253683	3
ENSG00000232112	3
ENSG00000168273	3
ENSG00000163832	3
ENSG00000114383	3
ENSG00000114391	3
ENSG00000114902	3
ENSG00000114388	3
ENSG00000113811	3
ENSG00000231234	3
ENSG00000169567	3
ENSG00000164405	3
ENSG00000145781	3
ENSG00000119048	3
ENSG00000113558	3
ENSG00000155868	3
ENSG00000113312	3
ENSG00000213939	3
ENSG00000112306	3
ENSG00000137210	3
ENSG00000172531	3
ENSG00000110717	3
ENSG00000250182	3
ENSG00000233476	3
ENSG00000228929	3
ENSG00000156508	3
ENSG00000256763	3
ENSG00000249923	3
ENSG00000232002	3
ENSG00000229035	3
ENSG00000203785	3
ENSG00000197123	3
ENSG00000169495	3
ENSG00000133055	3
ENSG00000129170	3
ENSG00000110244	3
ENSG00000110203	3
ENSG00000196381	3
ENSG00000109927	3
ENSG00000242445	3
ENSG00000233913	3
ENSG00000226360	3
ENSG00000226221	3
ENSG00000198034	3
ENSG00000161970	3
ENSG00000233846	3
ENSG00000164751	3
ENSG00000134330	3
ENSG00000125691	3
ENSG00000108298	3
ENSG00000239672	3
ENSG00000167862	3
ENSG00000216657	3
ENSG00000196290	3
ENSG00000165672	3
ENSG00000137547	3
ENSG00000120992	3
ENSG00000108010	3
ENSG00000241359	3
ENSG00000233297	3
ENSG00000214253	3
ENSG00000188186	3
ENSG00000128524	3
ENSG00000106400	3
ENSG00000172336	3
ENSG00000108294	3
ENSG00000145912	3
ENSG00000105852	3
ENSG00000126267	3
ENSG00000105677	3
ENSG00000237506	3
ENSG00000221983	3
ENSG00000218426	3
ENSG00000213621	3
ENSG00000212802	3
ENSG00000198755	3
ENSG00000174748	3
ENSG00000166441	3
ENSG00000162244	3
ENSG00000110700	3
ENSG00000105640	3
ENSG00000105427	3
ENSG00000241556	3
ENSG00000230202	3
ENSG00000214016	3
ENSG00000205246	3
ENSG00000185641	3
ENSG00000171858	3
ENSG00000168028	3
ENSG00000205138	3
ENSG00000105258	3
ENSG00000167644	3
ENSG00000105193	3
ENSG00000130202	3
ENSG00000104853	3
ENSG00000179950	3
ENSG00000179526	3
ENSG00000178896	3
ENSG00000104524	3
ENSG00000259838	3
ENSG00000218350	3
ENSG00000179091	3
ENSG00000154582	3
ENSG00000121022	3
ENSG00000214485	3
ENSG00000147677	3
ENSG00000147604	3
ENSG00000205133	3
ENSG00000175606	3
ENSG00000104343	3
ENSG00000176731	3
ENSG00000172172	3
ENSG00000156795	3
ENSG00000104231	3
ENSG00000101134	3
ENSG00000244716	3
ENSG00000236058	3
ENSG00000234648	3
ENSG00000232573	3
ENSG00000100316	3
ENSG00000100129	3
ENSG00000165609	3
ENSG00000095485	3
ENSG00000106245	3
ENSG00000106028	3
ENSG00000090263	3
ENSG00000109475	3
ENSG00000089289	3
ENSG00000229133	3
ENSG00000229119	3
ENSG00000213553	3
ENSG00000089157	3
ENSG00000198522	3
ENSG00000087995	3
ENSG00000083845	3
ENSG00000113734	3
ENSG00000111843	3
ENSG00000254699	3
ENSG00000172137	3
ENSG00000115828	3
ENSG00000099341	3
ENSG00000241468	3
ENSG00000078319	3
ENSG00000243147	3
ENSG00000225179	3
ENSG00000198843	3
ENSG00000108590	3
ENSG00000073008	3
ENSG00000242477	3
ENSG00000238103	3
ENSG00000237991	3
ENSG00000234797	3
ENSG00000232472	3
ENSG00000231500	3
ENSG00000226525	3
ENSG00000225573	3
ENSG00000224631	3
ENSG00000219928	3
ENSG00000217716	3
ENSG00000217130	3
ENSG00000214784	3
ENSG00000214389	3
ENSG00000213757	3
ENSG00000213741	3
ENSG00000213326	3
ENSG00000213261	3
ENSG00000197756	3
ENSG00000183405	3
ENSG00000178429	3
ENSG00000171863	3
ENSG00000164587	3
ENSG00000149273	3
ENSG00000145425	3
ENSG00000143947	3
ENSG00000137154	3
ENSG00000136942	3
ENSG00000131469	3
ENSG00000122406	3
ENSG00000118181	3
ENSG00000114942	3
ENSG00000105372	3
ENSG00000071082	3
ENSG00000269584	3
ENSG00000267785	3
ENSG00000267669	3
ENSG00000266903	3
ENSG00000266397	3
ENSG00000265554	3
ENSG00000264350	3
ENSG00000263470	3
ENSG00000262052	3
ENSG00000261298	3
ENSG00000259631	3
ENSG00000258655	3
ENSG00000256269	3
ENSG00000256232	3
ENSG00000256148	3
ENSG00000255098	3
ENSG00000254854	3
ENSG00000252866	3
ENSG00000252598	3
ENSG00000240497	3
ENSG00000237571	3
ENSG00000236719	3
ENSG00000236663	3
ENSG00000236453	3
ENSG00000230666	3
ENSG00000228834	3
ENSG00000228560	3
ENSG00000228476	3
ENSG00000228318	3
ENSG00000228044	3
ENSG00000227028	3
ENSG00000226900	3
ENSG00000226251	3
ENSG00000224908	3
ENSG00000224184	3
ENSG00000224122	3
ENSG00000222414	3
ENSG00000222076	3
ENSG00000216588	3
ENSG00000214888	3
ENSG00000213664	3
ENSG00000213222	3
ENSG00000205279	3
ENSG00000204195	3
ENSG00000197345	3
ENSG00000186007	3
ENSG00000174521	3
ENSG00000169085	3
ENSG00000167799	3
ENSG00000167645	3
ENSG00000167283	3
ENSG00000162444	3
ENSG00000160973	3
ENSG00000157150	3
ENSG00000150779	3
ENSG00000143977	3
ENSG00000142252	3
ENSG00000137745	3
ENSG00000130204	3
ENSG00000128626	3
ENSG00000121769	3
ENSG00000112212	3
ENSG00000107831	3
ENSG00000079393	3
ENSG00000069482	3
ENSG00000104442	3
ENSG00000066855	3
ENSG00000114021	3
ENSG00000065518	3
ENSG00000237214	3
ENSG00000236552	3
ENSG00000170889	3
ENSG00000142541	3
ENSG00000142534	3
ENSG00000063177	3
ENSG00000233994	3
ENSG00000165629	3
ENSG00000057608	3
ENSG00000220749	3
ENSG00000188690	3
ENSG00000184924	3
ENSG00000184508	3
ENSG00000177410	3
ENSG00000172586	3
ENSG00000171311	3
ENSG00000166228	3
ENSG00000166136	3
ENSG00000156521	3
ENSG00000055950	3
ENSG00000254531	3
ENSG00000230979	3
ENSG00000213442	3
ENSG00000053501	3
ENSG00000228742	3
ENSG00000164400	3
ENSG00000049249	3
ENSG00000234261	3
ENSG00000233276	3
ENSG00000184599	3
ENSG00000042493	3
ENSG00000236264	3
ENSG00000170584	3
ENSG00000082515	3
ENSG00000037241	3
ENSG00000185122	3
ENSG00000244398	3
ENSG00000244313	3
ENSG00000242299	3
ENSG00000239246	3
ENSG00000235174	3
ENSG00000219747	3
ENSG00000197958	3
ENSG00000188846	3
ENSG00000185834	3
ENSG00000161016	3
ENSG00000156482	3
ENSG00000148671	3
ENSG00000144713	3
ENSG00000137970	3
ENSG00000124614	3
ENSG00000104408	3
ENSG00000008988	3
ENSG00000254999	3
ENSG00000008324	3
ENSG00000160813	3
ENSG00000004059	3
ENSG00000266657	4
ENSG00000253649	4
ENSG00000238779	4
ENSG00000233785	4
ENSG00000251848	4
ENSG00000238059	4
ENSG00000222305	4
ENSG00000255735	4
ENSG00000252700	4
ENSG00000217236	4
ENSG00000211657	4
ENSG00000204956	4
ENSG00000180999	4
ENSG00000235939	4
ENSG00000179673	4
ENSG00000262973	4
ENSG00000158874	4
ENSG00000163673	4
ENSG00000221332	4
ENSG00000257878	4
ENSG00000253678	4
ENSG00000253641	4
ENSG00000234567	4
ENSG00000227954	4
ENSG00000183092	4
ENSG00000162975	4
ENSG00000137261	4
ENSG00000252326	4
ENSG00000134827	4
ENSG00000130720	4
ENSG00000253435	4
ENSG00000239170	4
ENSG00000238266	4
ENSG00000234149	4
ENSG00000229485	4
ENSG00000218416	4
ENSG00000196406	4
ENSG00000171864	4
ENSG00000170409	4
ENSG00000135346	4
ENSG00000204970	4
ENSG00000187372	4
ENSG00000120327	4
ENSG00000120322	4
ENSG00000147408	4
ENSG00000120256	4
ENSG00000224817	4
ENSG00000126803	4
ENSG00000114279	4
ENSG00000250337	4
ENSG00000247381	4
ENSG00000241622	4
ENSG00000231131	4
ENSG00000226193	4
ENSG00000205809	4
ENSG00000140297	4
ENSG00000137731	4
ENSG00000261268	4
ENSG00000255440	4
ENSG00000249815	4
ENSG00000223306	4
ENSG00000202021	4
ENSG00000178795	4
ENSG00000167755	4
ENSG00000165434	4
ENSG00000157766	4
ENSG00000140519	4
ENSG00000105141	4
ENSG00000229261	4
ENSG00000104140	4
ENSG00000233191	4
ENSG00000103257	4
ENSG00000261092	4
ENSG00000255414	4
ENSG00000229425	4
ENSG00000102962	4
ENSG00000134363	4
ENSG00000102385	4
ENSG00000187550	4
ENSG00000175874	4
ENSG00000101144	4
ENSG00000248432	4
ENSG00000237126	4
ENSG00000229414	4
ENSG00000201363	4
ENSG00000198573	4
ENSG00000198021	4
ENSG00000172073	4
ENSG00000123576	4
ENSG00000101074	4
ENSG00000261780	4
ENSG00000256001	4
ENSG00000234554	4
ENSG00000223586	4
ENSG00000223542	4
ENSG00000204361	4
ENSG00000196850	4
ENSG00000171759	4
ENSG00000167080	4
ENSG00000156687	4
ENSG00000139344	4
ENSG00000107859	4
ENSG00000084110	4
ENSG00000186960	4
ENSG00000176165	4
ENSG00000068024	4
ENSG00000257230	4
ENSG00000236107	5
ENSG00000253973	5
ENSG00000252347	5
ENSG00000234710	5
ENSG00000221445	5
ENSG00000234432	5
ENSG00000215113	5
ENSG00000252722	5
ENSG00000214107	5
ENSG00000196227	5
ENSG00000258065	5
ENSG00000258038	5
ENSG00000189229	5
ENSG00000238781	5
ENSG00000231774	5
ENSG00000231208	5
ENSG00000228915	5
ENSG00000145949	5
ENSG00000225620	5
ENSG00000166448	5
ENSG00000206813	5
ENSG00000189023	5
ENSG00000164694	5
ENSG00000132825	5
ENSG00000224885	5
ENSG00000250974	5
ENSG00000250060	5
ENSG00000248329	5
ENSG00000208009	5
ENSG00000142319	5
ENSG00000119280	5
ENSG00000116983	5
ENSG00000207805	5
ENSG00000196074	5
ENSG00000180929	5
ENSG00000124678	5
ENSG00000115297	5
ENSG00000112276	5
ENSG00000125816	5
ENSG00000167419	5
ENSG00000111254	5
ENSG00000259995	5
ENSG00000183230	5
ENSG00000144893	5
ENSG00000111052	5
ENSG00000266769	5
ENSG00000258998	5
ENSG00000258028	5
ENSG00000249194	5
ENSG00000249053	5
ENSG00000234711	5
ENSG00000228923	5
ENSG00000223393	5
ENSG00000179242	5
ENSG00000171804	5
ENSG00000143858	5
ENSG00000231561	5
ENSG00000203809	5
ENSG00000266619	5
ENSG00000256671	5
ENSG00000254256	5
ENSG00000251112	5
ENSG00000242440	5
ENSG00000231808	5
ENSG00000231031	5
ENSG00000184571	5
ENSG00000182170	5
ENSG00000180988	5
ENSG00000121101	5
ENSG00000108231	5
ENSG00000199488	5
ENSG00000254337	5
ENSG00000253901	5
ENSG00000242421	5
ENSG00000236301	5
ENSG00000215367	5
ENSG00000188626	5
ENSG00000164532	5
ENSG00000163377	5
ENSG00000160282	5
ENSG00000146857	5
ENSG00000140505	5
ENSG00000140465	5
ENSG00000132677	5
ENSG00000131096	5
ENSG00000111981	5
ENSG00000084674	5
ENSG00000065609	5
ENSG00000238106	5
ENSG00000179097	5
ENSG00000057593	5
ENSG00000238098	5
ENSG00000112238	5
ENSG00000039600	5
ENSG00000259982	6
ENSG00000258130	6
ENSG00000248740	6
ENSG00000237849	6
ENSG00000251439	6
ENSG00000253859	6
ENSG00000238153	6
ENSG00000231599	6
ENSG00000258938	6
ENSG00000231776	6
ENSG00000231976	6
ENSG00000262768	6
ENSG00000252644	6
ENSG00000264569	6
ENSG00000229359	6
ENSG00000259485	6
ENSG00000224899	6
ENSG00000235111	6
ENSG00000257097	6
ENSG00000226553	6
ENSG00000220695	6
ENSG00000216359	6
ENSG00000232694	6
ENSG00000269210	6
ENSG00000214694	6
ENSG00000251555	6
ENSG00000184139	6
ENSG00000176909	6
ENSG00000176871	6
ENSG00000176834	6
ENSG00000176293	6
ENSG00000216915	6
ENSG00000172020	6
ENSG00000267475	6
ENSG00000242759	6
ENSG00000233622	6
ENSG00000187686	6
ENSG00000168124	6
ENSG00000166831	6
ENSG00000232164	6
ENSG00000235929	6
ENSG00000238086	6
ENSG00000165300	6
ENSG00000164588	6
ENSG00000229876	6
ENSG00000161040	6
ENSG00000224409	6
ENSG00000238768	6
ENSG00000259332	6
ENSG00000228714	6
ENSG00000178082	6
ENSG00000151239	6
ENSG00000151136	6
ENSG00000251331	6
ENSG00000258128	6
ENSG00000248783	6
ENSG00000178997	6
ENSG00000170289	6
ENSG00000258815	6
ENSG00000255867	6
ENSG00000212961	6
ENSG00000258794	6
ENSG00000255652	6
ENSG00000251165	6
ENSG00000226674	6
ENSG00000225087	6
ENSG00000168702	6
ENSG00000163220	6
ENSG00000266830	6
ENSG00000249345	6
ENSG00000248973	6
ENSG00000223977	6
ENSG00000254667	6
ENSG00000198750	6
ENSG00000177380	6
ENSG00000171126	6
ENSG00000218027	6
ENSG00000224659	6
ENSG00000214686	6
ENSG00000242242	6
ENSG00000236933	6
ENSG00000233358	6
ENSG00000179083	6
ENSG00000156006	6
ENSG00000129455	6
ENSG00000253502	6
ENSG00000248268	6
ENSG00000147402	6
ENSG00000250833	6
ENSG00000249550	6
ENSG00000233190	6
ENSG00000264458	6
ENSG00000121552	6
ENSG00000250421	6
ENSG00000249721	6
ENSG00000118515	6
ENSG00000118402	6
ENSG00000264015	6
ENSG00000114030	6
ENSG00000254222	6
ENSG00000196632	6
ENSG00000183654	6
ENSG00000113327	6
ENSG00000135119	6
ENSG00000215504	6
ENSG00000227208	6
ENSG00000122970	6
ENSG00000258121	6
ENSG00000257718	6
ENSG00000257335	6
ENSG00000255427	6
ENSG00000250122	6
ENSG00000240922	6
ENSG00000240401	6
ENSG00000235848	6
ENSG00000235415	6
ENSG00000232212	6
ENSG00000225315	6
ENSG00000218617	6
ENSG00000215533	6
ENSG00000204352	6
ENSG00000182500	6
ENSG00000179715	6
ENSG00000172901	6
ENSG00000163221	6
ENSG00000159374	6
ENSG00000124232	6
ENSG00000267733	6
ENSG00000215196	6
ENSG00000139985	6
ENSG00000250492	6
ENSG00000102786	6
ENSG00000102580	6
ENSG00000235350	6
ENSG00000102313	6
ENSG00000105464	6
ENSG00000099954	6
ENSG00000267123	6
ENSG00000266949	6
ENSG00000265246	6
ENSG00000264769	6
ENSG00000262343	6
ENSG00000261089	6
ENSG00000260209	6
ENSG00000258932	6
ENSG00000258657	6
ENSG00000258408	6
ENSG00000257732	6
ENSG00000255298	6
ENSG00000254780	6
ENSG00000253426	6
ENSG00000253376	6
ENSG00000251985	6
ENSG00000251185	6
ENSG00000250590	6
ENSG00000248846	6
ENSG00000248388	6
ENSG00000248285	6
ENSG00000240975	6
ENSG00000240661	6
ENSG00000239620	6
ENSG00000239572	6
ENSG00000237640	6
ENSG00000237118	6
ENSG00000236348	6
ENSG00000236318	6
ENSG00000236056	6
ENSG00000235277	6
ENSG00000235095	6
ENSG00000233080	6
ENSG00000232508	6
ENSG00000230829	6
ENSG00000227012	6
ENSG00000226547	6
ENSG00000224893	6
ENSG00000224070	6
ENSG00000184163	6
ENSG00000181333	6
ENSG00000178919	6
ENSG00000169550	6
ENSG00000156269	6
ENSG00000152749	6
ENSG00000149972	6
ENSG00000148942	6
ENSG00000147082	6
ENSG00000125788	6
ENSG00000100427	6
ENSG00000174989	6
ENSG00000135090	6
ENSG00000090615	6
ENSG00000265980	6
ENSG00000261365	6
ENSG00000255051	6
ENSG00000196387	6
ENSG00000177169	6
ENSG00000133454	6
ENSG00000090612	6
ENSG00000260976	6
ENSG00000227777	6
ENSG00000267570	6
ENSG00000267336	6
ENSG00000265060	6
ENSG00000262670	6
ENSG00000258927	6
ENSG00000257973	6
ENSG00000257954	6
ENSG00000256955	6
ENSG00000256779	6
ENSG00000255994	6
ENSG00000255992	6
ENSG00000255193	6
ENSG00000253967	6
ENSG00000253784	6
ENSG00000250735	6
ENSG00000250708	6
ENSG00000250519	6
ENSG00000249894	6
ENSG00000249803	6
ENSG00000248475	6
ENSG00000243944	6
ENSG00000241476	6
ENSG00000237742	6
ENSG00000237671	6
ENSG00000237265	6
ENSG00000232555	6
ENSG00000231758	6
ENSG00000231093	6
ENSG00000227941	6
ENSG00000227683	6
ENSG00000226240	6
ENSG00000225206	6
ENSG00000224816	6
ENSG00000224622	6
ENSG00000224570	6
ENSG00000223646	6
ENSG00000223518	6
ENSG00000221882	6
ENSG00000214754	6
ENSG00000214071	6
ENSG00000198681	6
ENSG00000197410	6
ENSG00000189134	6
ENSG00000186439	6
ENSG00000180090	6
ENSG00000173157	6
ENSG00000170627	6
ENSG00000170516	6
ENSG00000169224	6
ENSG00000167751	6
ENSG00000166349	6
ENSG00000165496	6
ENSG00000165462	6
ENSG00000152092	6
ENSG00000152034	6
ENSG00000143194	6
ENSG00000105641	6
ENSG00000081138	6
ENSG00000241439	6
ENSG00000189212	6
ENSG00000144847	6
ENSG00000077935	6
ENSG00000213250	6
ENSG00000076067	6
ENSG00000236030	6
ENSG00000227674	6
ENSG00000184735	6
ENSG00000132026	6
ENSG00000099399	6
ENSG00000073060	6
ENSG00000100350	6
ENSG00000070371	6
ENSG00000256546	6
ENSG00000254768	6
ENSG00000251172	6
ENSG00000248837	6
ENSG00000248215	6
ENSG00000248131	6
ENSG00000241465	6
ENSG00000237653	6
ENSG00000237534	6
ENSG00000236362	6
ENSG00000236249	6
ENSG00000234722	6
ENSG00000234426	6
ENSG00000234068	6
ENSG00000231850	6
ENSG00000228836	6
ENSG00000227932	6
ENSG00000226907	6
ENSG00000224902	6
ENSG00000224141	6
ENSG00000189064	6
ENSG00000145526	6
ENSG00000068985	6
ENSG00000260159	6
ENSG00000134343	6
ENSG00000255372	6
ENSG00000250038	6
ENSG00000230426	6
ENSG00000226043	6
ENSG00000225542	6
ENSG00000220908	6
ENSG00000169035	6
ENSG00000130035	6
ENSG00000046774	6
ENSG00000227158	6
ENSG00000143546	6
ENSG00000019186	6
ENSG00000257636	6
ENSG00000255425	6
ENSG00000236738	6
ENSG00000231532	6
ENSG00000011677	6
ENSG00000255059	7
ENSG00000251495	7
ENSG00000237882	7
ENSG00000213455	7
ENSG00000257061	8
ENSG00000255778	8
ENSG00000269738	8
ENSG00000235257	8
ENSG00000249119	8
ENSG00000229344	8
ENSG00000225366	8
ENSG00000255595	8
ENSG00000227404	8
ENSG00000216306	8
ENSG00000205847	8
ENSG00000260742	8
ENSG00000235321	8
ENSG00000188001	8
ENSG00000187013	8
ENSG00000238273	8
ENSG00000240891	8
ENSG00000183020	8
ENSG00000263681	8
ENSG00000242357	8
ENSG00000178951	8
ENSG00000178401	8
ENSG00000174611	8
ENSG00000214239	8
ENSG00000172139	8
ENSG00000171989	8
ENSG00000169894	8
ENSG00000263661	8
ENSG00000221718	8
ENSG00000231147	8
ENSG00000170647	8
ENSG00000165895	8
ENSG00000198944	8
ENSG00000164749	8
ENSG00000261068	8
ENSG00000163209	8
ENSG00000162594	8
ENSG00000218014	8
ENSG00000162078	8
ENSG00000161714	8
ENSG00000159658	8
ENSG00000253368	8
ENSG00000206911	8
ENSG00000204385	8
ENSG00000163513	8
ENSG00000143850	8
ENSG00000261419	8
ENSG00000168237	8
ENSG00000141655	8
ENSG00000144677	8
ENSG00000139515	8
ENSG00000138771	8
ENSG00000138075	8
ENSG00000137171	8
ENSG00000221322	8
ENSG00000137501	8
ENSG00000136052	8
ENSG00000135926	8
ENSG00000145287	8
ENSG00000135100	8
ENSG00000134955	8
ENSG00000134627	8
ENSG00000231298	8
ENSG00000199459	8
ENSG00000130762	8
ENSG00000168453	8
ENSG00000128833	8
ENSG00000175344	8
ENSG00000150750	8
ENSG00000261209	8
ENSG00000227188	8
ENSG00000261829	8
ENSG00000260878	8
ENSG00000126562	8
ENSG00000124205	8
ENSG00000203306	8
ENSG00000248905	8
ENSG00000122042	8
ENSG00000234457	8
ENSG00000119139	8
ENSG00000175311	8
ENSG00000115718	8
ENSG00000115590	8
ENSG00000255468	8
ENSG00000197122	8
ENSG00000185920	8
ENSG00000135968	8
ENSG00000198488	8
ENSG00000111291	8
ENSG00000180525	8
ENSG00000165322	8
ENSG00000107554	8
ENSG00000251141	8
ENSG00000106392	8
ENSG00000177202	8
ENSG00000105523	8
ENSG00000148737	8
ENSG00000136379	8
ENSG00000135052	8
ENSG00000153786	8
ENSG00000166126	8
ENSG00000207607	8
ENSG00000198976	8
ENSG00000101605	8
ENSG00000101213	8
ENSG00000101049	8
ENSG00000250742	8
ENSG00000100359	8
ENSG00000206069	8
ENSG00000188263	8
ENSG00000185013	8
ENSG00000145375	8
ENSG00000130038	8
ENSG00000263588	8
ENSG00000188833	8
ENSG00000166391	8
ENSG00000161798	8
ENSG00000232721	8
ENSG00000204614	8
ENSG00000142677	8
ENSG00000095203	8
ENSG00000267879	8
ENSG00000266026	8
ENSG00000263995	8
ENSG00000260015	8
ENSG00000255509	8
ENSG00000255202	8
ENSG00000253496	8
ENSG00000253149	8
ENSG00000249930	8
ENSG00000248211	8
ENSG00000242173	8
ENSG00000238268	8
ENSG00000236024	8
ENSG00000235142	8
ENSG00000230156	8
ENSG00000227836	8
ENSG00000225760	8
ENSG00000224245	8
ENSG00000223572	8
ENSG00000207654	8
ENSG00000205177	8
ENSG00000198835	8
ENSG00000188037	8
ENSG00000184995	8
ENSG00000184434	8
ENSG00000179292	8
ENSG00000176678	8
ENSG00000176395	8
ENSG00000172508	8
ENSG00000154764	8
ENSG00000144852	8
ENSG00000140835	8
ENSG00000138100	8
ENSG00000132693	8
ENSG00000132130	8
ENSG00000124102	8
ENSG00000119547	8
ENSG00000114638	8
ENSG00000106688	8
ENSG00000104371	8
ENSG00000102837	8
ENSG00000101188	8
ENSG00000090382	8
ENSG00000243840	8
ENSG00000139132	8
ENSG00000102554	8
ENSG00000089356	8
ENSG00000085871	8
ENSG00000171060	8
ENSG00000162482	8
ENSG00000081923	8
ENSG00000197892	8
ENSG00000156026	8
ENSG00000154305	8
ENSG00000151693	8
ENSG00000099204	8
ENSG00000237453	8
ENSG00000266542	8
ENSG00000254550	8
ENSG00000223394	8
ENSG00000204613	8
ENSG00000173702	8
ENSG00000108352	8
ENSG00000100290	8
ENSG00000264016	8
ENSG00000263400	8
ENSG00000241186	8
ENSG00000207242	8
ENSG00000197177	8
ENSG00000187824	8
ENSG00000165092	8
ENSG00000139144	8
ENSG00000111199	8
ENSG00000100665	8
ENSG00000073067	8
ENSG00000257877	8
ENSG00000168539	8
ENSG00000145703	8
ENSG00000069702	8
ENSG00000260496	8
ENSG00000256050	8
ENSG00000230951	8
ENSG00000229715	8
ENSG00000183638	8
ENSG00000180105	8
ENSG00000177943	8
ENSG00000170915	8
ENSG00000169435	8
ENSG00000137878	8
ENSG00000128655	8
ENSG00000101782	8
ENSG00000086696	8
ENSG00000074966	8
ENSG00000265598	8
ENSG00000261801	8
ENSG00000261266	8
ENSG00000259674	8
ENSG00000234771	8
ENSG00000232715	8
ENSG00000213793	8
ENSG00000198734	8
ENSG00000198478	8
ENSG00000197520	8
ENSG00000188738	8
ENSG00000187094	8
ENSG00000182240	8
ENSG00000165985	8
ENSG00000165105	8
ENSG00000163293	8
ENSG00000157613	8
ENSG00000150556	8
ENSG00000149922	8
ENSG00000149260	8
ENSG00000146433	8
ENSG00000142484	8
ENSG00000124786	8
ENSG00000116406	8
ENSG00000114378	8
ENSG00000109586	8
ENSG00000108187	8
ENSG00000106541	8
ENSG00000102934	8
ENSG00000095539	8
ENSG00000077147	8
ENSG00000104635	8
ENSG00000060140	8
ENSG00000050405	8
ENSG00000214376	8
ENSG00000138434	8
ENSG00000109787	8
ENSG00000042445	8
ENSG00000029534	8
ENSG00000188993	8
ENSG00000163898	8
ENSG00000023171	8
ENSG00000255469	8
ENSG00000230024	8
ENSG00000019505	8
ENSG00000266283	8
ENSG00000266010	8
ENSG00000264755	8
ENSG00000263762	8
ENSG00000263429	8
ENSG00000261857	8
ENSG00000261583	8
ENSG00000260989	8
ENSG00000260912	8
ENSG00000260339	8
ENSG00000259120	8
ENSG00000257987	8
ENSG00000250376	8
ENSG00000248635	8
ENSG00000244753	8
ENSG00000244310	8
ENSG00000244137	8
ENSG00000242515	8
ENSG00000237737	8
ENSG00000237223	8
ENSG00000236045	8
ENSG00000235246	8
ENSG00000234521	8
ENSG00000232306	8
ENSG00000231826	8
ENSG00000228679	8
ENSG00000228353	8
ENSG00000227010	8
ENSG00000225931	8
ENSG00000225873	8
ENSG00000224739	8
ENSG00000224511	8
ENSG00000222001	8
ENSG00000215182	8
ENSG00000214814	8
ENSG00000205944	8
ENSG00000205916	8
ENSG00000198643	8
ENSG00000198203	8
ENSG00000197353	8
ENSG00000196620	8
ENSG00000196371	8
ENSG00000188120	8
ENSG00000187191	8
ENSG00000184809	8
ENSG00000183778	8
ENSG00000180251	8
ENSG00000178882	8
ENSG00000177076	8
ENSG00000175538	8
ENSG00000174236	8
ENSG00000170298	8
ENSG00000167653	8
ENSG00000167600	8
ENSG00000165152	8
ENSG00000164690	8
ENSG00000163501	8
ENSG00000160183	8
ENSG00000158715	8
ENSG00000151689	8
ENSG00000141485	8
ENSG00000141448	8
ENSG00000140526	8
ENSG00000139988	8
ENSG00000137033	8
ENSG00000136542	8
ENSG00000135709	8
ENSG00000135324	8
ENSG00000135220	8
ENSG00000134398	8
ENSG00000134240	8
ENSG00000134193	8
ENSG00000128268	8
ENSG00000128203	8
ENSG00000125207	8
ENSG00000122711	8
ENSG00000121380	8
ENSG00000118094	8
ENSG00000115616	8
ENSG00000114771	8
ENSG00000113303	8
ENSG00000104267	8
ENSG00000101842	8
ENSG00000099960	8
ENSG00000099769	8
ENSG00000095932	8
ENSG00000090020	8
ENSG00000066405	8
ENSG00000042980	8
ENSG00000019102	8
ENSG00000262188	8
ENSG00000253348	8
ENSG00000251267	8
ENSG00000233529	8
ENSG00000228037	8
ENSG00000214780	8
ENSG00000198168	8
ENSG00000179588	8
ENSG00000173597	8
ENSG00000170608	8
ENSG00000168631	8
ENSG00000160181	8
ENSG00000125285	8
ENSG00000250606	8
ENSG00000250591	8
ENSG00000204983	8
ENSG00000196542	8
ENSG00000010438	8
ENSG00000185087	8
ENSG00000009765	8
ENSG00000226652	8
ENSG00000226330	8
ENSG00000197099	8
ENSG00000165841	8
ENSG00000124920	8
ENSG00000108242	8
ENSG00000006831	8
ENSG00000267804	8
ENSG00000265893	8
ENSG00000263089	8
ENSG00000257302	8
ENSG00000255585	8
ENSG00000254000	8
ENSG00000244503	8
ENSG00000243141	8
ENSG00000239305	8
ENSG00000233377	8
ENSG00000233217	8
ENSG00000230338	8
ENSG00000230266	8
ENSG00000227640	8
ENSG00000224259	8
ENSG00000211454	8
ENSG00000207648	8
ENSG00000205922	8
ENSG00000204876	8
ENSG00000204610	8
ENSG00000203400	8
ENSG00000198758	8
ENSG00000198756	8
ENSG00000196188	8
ENSG00000189433	8
ENSG00000188487	8
ENSG00000187258	8
ENSG00000182606	8
ENSG00000180861	8
ENSG00000179674	8
ENSG00000178623	8
ENSG00000178597	8
ENSG00000176454	8
ENSG00000171747	8
ENSG00000169903	8
ENSG00000169876	8
ENSG00000167701	8
ENSG00000166535	8
ENSG00000164078	8
ENSG00000164038	8
ENSG00000163737	8
ENSG00000160182	8
ENSG00000153233	8
ENSG00000151067	8
ENSG00000144045	8
ENSG00000142661	8
ENSG00000140279	8
ENSG00000140274	8
ENSG00000138109	8
ENSG00000136872	8
ENSG00000136059	8
ENSG00000135312	8
ENSG00000133135	8
ENSG00000131037	8
ENSG00000130055	8
ENSG00000129451	8
ENSG00000128298	8
ENSG00000127324	8
ENSG00000124429	8
ENSG00000124003	8
ENSG00000120756	8
ENSG00000120306	8
ENSG00000112699	8
ENSG00000111261	8
ENSG00000109511	8
ENSG00000106258	8
ENSG00000105963	8
ENSG00000103089	8
ENSG00000101076	8
ENSG00000094755	8
ENSG00000090776	8
ENSG00000084734	8
ENSG00000080031	8
ENSG00000074276	8
ENSG00000065618	8
ENSG00000015520	8
ENSG00000006611	8
ENSG00000260963	8
ENSG00000255774	8
ENSG00000171916	8
ENSG00000166866	8
ENSG00000125775	8
ENSG00000064787	8
ENSG00000006555	8
ENSG00000267251	9
ENSG00000261863	9
ENSG00000259420	9
ENSG00000249856	9
ENSG00000263120	9
ENSG00000243566	9
ENSG00000244179	9
ENSG00000249797	9
ENSG00000235131	9
ENSG00000228792	9
ENSG00000239704	9
ENSG00000214047	9
ENSG00000259721	9
ENSG00000235106	9
ENSG00000203778	9
ENSG00000266947	9
ENSG00000197015	9
ENSG00000196581	9
ENSG00000257052	9
ENSG00000253379	9
ENSG00000187151	9
ENSG00000186766	9
ENSG00000184984	9
ENSG00000184313	9
ENSG00000255847	9
ENSG00000187726	9
ENSG00000196890	9
ENSG00000223756	9
ENSG00000174136	9
ENSG00000267325	9
ENSG00000266531	9
ENSG00000172969	9
ENSG00000170893	9
ENSG00000234588	9
ENSG00000206856	9
ENSG00000231616	9
ENSG00000234899	9
ENSG00000164099	9
ENSG00000202000	9
ENSG00000164287	9
ENSG00000241218	9
ENSG00000187554	9
ENSG00000183914	9
ENSG00000203327	9
ENSG00000162881	9
ENSG00000269806	9
ENSG00000259264	9
ENSG00000251307	9
ENSG00000242941	9
ENSG00000197980	9
ENSG00000249752	9
ENSG00000196118	9
ENSG00000158062	9
ENSG00000157653	9
ENSG00000156475	9
ENSG00000156345	9
ENSG00000263142	9
ENSG00000205593	9
ENSG00000154864	9
ENSG00000199687	9
ENSG00000154330	9
ENSG00000176928	9
ENSG00000267289	9
ENSG00000162543	9
ENSG00000187889	9
ENSG00000269387	9
ENSG00000152953	9
ENSG00000178110	9
ENSG00000206685	9
ENSG00000221564	9
ENSG00000225899	9
ENSG00000204710	9
ENSG00000202184	9
ENSG00000149292	9
ENSG00000151704	9
ENSG00000230098	9
ENSG00000148219	9
ENSG00000174586	9
ENSG00000158966	9
ENSG00000140403	9
ENSG00000139219	9
ENSG00000251783	9
ENSG00000223878	9
ENSG00000231064	9
ENSG00000223343	9
ENSG00000211683	9
ENSG00000135363	9
ENSG00000135111	9
ENSG00000163827	9
ENSG00000138685	9
ENSG00000134443	9
ENSG00000197406	9
ENSG00000245466	9
ENSG00000151572	9
ENSG00000242689	9
ENSG00000131018	9
ENSG00000231980	9
ENSG00000128408	9
ENSG00000258768	9
ENSG00000255029	9
ENSG00000131969	9
ENSG00000230631	9
ENSG00000148735	9
ENSG00000125551	9
ENSG00000244677	9
ENSG00000122585	9
ENSG00000215160	9
ENSG00000121068	9
ENSG00000152207	9
ENSG00000119661	9
ENSG00000119397	9
ENSG00000229900	9
ENSG00000162040	9
ENSG00000126861	9
ENSG00000118971	9
ENSG00000259417	9
ENSG00000118507	9
ENSG00000260951	9
ENSG00000239160	9
ENSG00000221301	9
ENSG00000250790	9
ENSG00000185565	9
ENSG00000205111	9
ENSG00000149527	9
ENSG00000174628	9
ENSG00000203871	9
ENSG00000155816	9
ENSG00000112981	9
ENSG00000162882	9
ENSG00000166963	9
ENSG00000256691	9
ENSG00000111218	9
ENSG00000246662	9
ENSG00000164344	9
ENSG00000109944	9
ENSG00000165084	9
ENSG00000163075	9
ENSG00000203985	9
ENSG00000130595	9
ENSG00000207032	9
ENSG00000200735	9
ENSG00000170099	9
ENSG00000214553	9
ENSG00000156050	9
ENSG00000104218	9
ENSG00000238965	9
ENSG00000226072	9
ENSG00000177875	9
ENSG00000111215	9
ENSG00000126785	9
ENSG00000225706	9
ENSG00000163637	9
ENSG00000255160	9
ENSG00000231901	9
ENSG00000170209	9
ENSG00000163263	9
ENSG00000232584	9
ENSG00000196104	9
ENSG00000101680	9
ENSG00000263450	9
ENSG00000254967	9
ENSG00000254906	9
ENSG00000251738	9
ENSG00000250940	9
ENSG00000244717	9
ENSG00000239593	9
ENSG00000234884	9
ENSG00000231738	9
ENSG00000224445	9
ENSG00000213612	9
ENSG00000207932	9
ENSG00000205097	9
ENSG00000196344	9
ENSG00000181781	9
ENSG00000174946	9
ENSG00000172551	9
ENSG00000166869	9
ENSG00000125999	9
ENSG00000168778	9
ENSG00000202479	9
ENSG00000147655	9
ENSG00000100490	9
ENSG00000100307	9
ENSG00000131697	9
ENSG00000182586	9
ENSG00000156076	9
ENSG00000262006	9
ENSG00000169989	9
ENSG00000116748	9
ENSG00000249463	9
ENSG00000242791	9
ENSG00000196476	9
ENSG00000171295	9
ENSG00000162994	9
ENSG00000155085	9
ENSG00000154175	9
ENSG00000085563	9
ENSG00000182601	9
ENSG00000250510	9
ENSG00000232135	9
ENSG00000132122	9
ENSG00000080546	9
ENSG00000197283	9
ENSG00000175970	9
ENSG00000118965	9
ENSG00000089091	9
ENSG00000144134	9
ENSG00000079974	9
ENSG00000183044	9
ENSG00000255308	9
ENSG00000197816	9
ENSG00000196159	9
ENSG00000168329	9
ENSG00000168077	9
ENSG00000166482	9
ENSG00000126218	9
ENSG00000242611	9
ENSG00000204767	9
ENSG00000144857	9
ENSG00000139200	9
ENSG00000132386	9
ENSG00000185432	9
ENSG00000077522	9
ENSG00000235667	9
ENSG00000105948	9
ENSG00000255648	9
ENSG00000100557	9
ENSG00000076555	9
ENSG00000258334	9
ENSG00000243543	9
ENSG00000243020	9
ENSG00000234911	9
ENSG00000222378	9
ENSG00000215475	9
ENSG00000198838	9
ENSG00000170482	9
ENSG00000170324	9
ENSG00000140481	9
ENSG00000070808	9
ENSG00000252701	9
ENSG00000225974	9
ENSG00000225273	9
ENSG00000177363	9
ENSG00000172260	9
ENSG00000130957	9
ENSG00000077274	9
ENSG00000189129	9
ENSG00000148541	9
ENSG00000077943	9
ENSG00000259974	9
ENSG00000243284	9
ENSG00000151303	9
ENSG00000066185	9
ENSG00000169515	9
ENSG00000248008	9
ENSG00000147027	9
ENSG00000053328	9
ENSG00000239677	9
ENSG00000114948	9
ENSG00000047578	9
ENSG00000121075	9
ENSG00000231769	9
ENSG00000043591	9
ENSG00000261145	9
ENSG00000250942	9
ENSG00000127863	9
ENSG00000268171	9
ENSG00000262583	9
ENSG00000201496	9
ENSG00000268536	9
ENSG00000224958	9
ENSG00000198932	9
ENSG00000136546	9
ENSG00000102053	9
ENSG00000092009	9
ENSG00000228793	9
ENSG00000123977	9
ENSG00000259056	9
ENSG00000175899	9
ENSG00000112936	9
ENSG00000022267	9
ENSG00000263011	9
ENSG00000259251	9
ENSG00000224157	9
ENSG00000205838	9
ENSG00000204173	9
ENSG00000187860	9
ENSG00000187624	9
ENSG00000267594	9
ENSG00000244167	9
ENSG00000199497	9
ENSG00000187535	9
ENSG00000185924	9
ENSG00000183690	9
ENSG00000163623	9
ENSG00000151892	9
ENSG00000131831	9
ENSG00000008441	9
ENSG00000267543	9
ENSG00000267490	9
ENSG00000258539	9
ENSG00000223941	9
ENSG00000185689	9
ENSG00000181085	9
ENSG00000161328	9
ENSG00000132321	9
ENSG00000063127	9
ENSG00000266110	9
ENSG00000260156	9
ENSG00000259087	9
ENSG00000237336	9
ENSG00000204566	9
ENSG00000197208	9
ENSG00000185860	9
ENSG00000179071	9
ENSG00000168314	9
ENSG00000153237	9
ENSG00000144504	9
ENSG00000128536	9
ENSG00000125531	9
ENSG00000116151	9
ENSG00000106278	9
ENSG00000104313	9
ENSG00000102466	9
ENSG00000160298	9
ENSG00000005448	9
ENSG00000267848	9
ENSG00000266976	9
ENSG00000265374	9
ENSG00000260087	9
ENSG00000259987	9
ENSG00000258963	9
ENSG00000253114	9
ENSG00000236361	9
ENSG00000233068	9
ENSG00000228723	9
ENSG00000228534	9
ENSG00000228067	9
ENSG00000226594	9
ENSG00000224479	9
ENSG00000224049	9
ENSG00000206199	9
ENSG00000197838	9
ENSG00000197446	9
ENSG00000184385	9
ENSG00000182329	9
ENSG00000179869	9
ENSG00000176009	9
ENSG00000175664	9
ENSG00000174418	9
ENSG00000173610	9
ENSG00000172828	9
ENSG00000165583	9
ENSG00000161905	9
ENSG00000159588	9
ENSG00000158486	9
ENSG00000150244	9
ENSG00000146755	9
ENSG00000132259	9
ENSG00000117501	9
ENSG00000109193	9
ENSG00000109182	9
ENSG00000101448	9
ENSG00000075673	9
ENSG00000004848	9
ENSG00000269746	9
ENSG00000267275	9
ENSG00000261939	9
ENSG00000260936	9
ENSG00000260372	9
ENSG00000260259	9
ENSG00000258752	9
ENSG00000258660	9
ENSG00000255446	9
ENSG00000255122	9
ENSG00000251484	9
ENSG00000250990	9
ENSG00000250970	9
ENSG00000250889	9
ENSG00000250803	9
ENSG00000249621	9
ENSG00000249481	9
ENSG00000249428	9
ENSG00000249241	9
ENSG00000249085	9
ENSG00000245248	9
ENSG00000243627	9
ENSG00000242034	9
ENSG00000238460	9
ENSG00000236474	9
ENSG00000234692	9
ENSG00000234478	9
ENSG00000233451	9
ENSG00000232415	9
ENSG00000232411	9
ENSG00000232344	9
ENSG00000230739	9
ENSG00000228741	9
ENSG00000228541	9
ENSG00000228412	9
ENSG00000228242	9
ENSG00000226868	9
ENSG00000226690	9
ENSG00000226321	9
ENSG00000226026	9
ENSG00000223882	9
ENSG00000222046	9
ENSG00000213204	9
ENSG00000206530	9
ENSG00000206113	9
ENSG00000205084	9
ENSG00000205081	9
ENSG00000204950	9
ENSG00000204852	9
ENSG00000204711	9
ENSG00000204666	9
ENSG00000203963	9
ENSG00000203734	9
ENSG00000198919	9
ENSG00000198553	9
ENSG00000197826	9
ENSG00000197653	9
ENSG00000197057	9
ENSG00000196220	9
ENSG00000189157	9
[truncated: 9,338 more rows]
