# Supplementary material for: Mutation pattern analysis reveals polygenic mini-drivers associated with relapse after surgery in lung adenocarcinoma
Source: Sci Rep. 2018 Oct 4;8:14830. doi: 10.1038/s41598-018-33276-3 (PMC6172282; doi:10.1038/s41598-018-33276-3)
Supplement: Supplementary file 4 — Supplementary Table S3 [file 41598_2018_33276_MOESM4_ESM.xlsx]

## Sheet: module 8
FDR adjusted p-value	GO term ID	Gene Ontology Biological Process
3.51e-19	GO:0030198	extracellular matrix organization
2.01e-13	GO:0072359	circulatory system development
8.8e-12	GO:0006936	muscle contraction
2.78e-10	GO:0048646	anatomical structure formation involved in morphogenesis
3.06e-08	GO:0030199	collagen fibril organization
7.17e-08	GO:0044236	multicellular organism metabolic process
2.65e-07	GO:0098916	anterograde trans-synaptic signaling
3.04e-07	GO:0001501	skeletal system development
9.45e-07	GO:0016339	calcium-dependent cell-cell adhesion via plasma membrane cell adhesion molecules
2.81e-06	GO:0009887	animal organ morphogenesis
7.53e-06	GO:0071363	cellular response to growth factor stimulus
7.95e-06	GO:0061437	renal system vasculature development
8.84e-06	GO:0090130	tissue migration
1.31e-05	GO:0030334	regulation of cell migration
4.41e-05	GO:0043542	endothelial cell migration
5.77e-05	GO:0007416	synapse assembly
7.95e-05	GO:0009790	embryo development
0.000121	GO:0072132	mesenchyme morphogenesis
0.000183	GO:0061061	muscle structure development
0.000206	GO:0001763	morphogenesis of a branching structure
0.00022	GO:0055123	digestive system development
0.00022	GO:0048565	digestive tract development
0.00023	GO:0007178	transmembrane receptor protein serine/threonine kinase signaling pathway
0.000668	GO:0007186	G-protein coupled receptor signaling pathway
0.000687	GO:0009187	cyclic nucleotide metabolic process
0.000895	GO:0061337	cardiac conduction
0.001	GO:0070252	actin-mediated cell contraction
0.00115	GO:0007596	blood coagulation
0.00127	GO:0086010	membrane depolarization during action potential
0.00139	GO:0009712	catechol-containing compound metabolic process
0.00304	GO:0006816	calcium ion transport
0.00326	GO:0010959	regulation of metal ion transport
0.00348	GO:0050926	regulation of positive chemotaxis
0.00477	GO:0061035	regulation of cartilage development
0.00653	GO:0001654	eye development
0.0067	GO:0051094	positive regulation of developmental process
0.00867	GO:1904062	regulation of cation transmembrane transport
0.00877	GO:0003148	outflow tract septum morphogenesis
0.00942	GO:0001935	endothelial cell proliferation
0.0111	GO:0035725	sodium ion transmembrane transport
0.0182	GO:0010817	regulation of hormone levels
0.0202	GO:0086009	membrane repolarization
0.0206	GO:0030208	dermatan sulfate biosynthetic process
0.022	GO:0007409	axonogenesis
0.0222	GO:2000738	positive regulation of stem cell differentiation
0.0249	GO:0061448	connective tissue development
0.0253	GO:0051093	negative regulation of developmental process
0.0303	GO:0006813	potassium ion transport
0.0312	GO:0048168	regulation of neuronal synaptic plasticity
0.0327	GO:0009953	dorsal/ventral pattern formation
0.0384	GO:0071694	maintenance of protein location in extracellular region
0.0384	GO:0048014	Tie signaling pathway
0.0384	GO:0097105	presynaptic membrane assembly
0.0384	GO:0072008	glomerular mesangial cell differentiation
0.0384	GO:0090027	negative regulation of monocyte chemotaxis
0.0384	GO:0035581	sequestering of extracellular ligand from receptor
0.045	GO:2000179	positive regulation of neural precursor cell proliferation
0.0492	GO:0032103	positive regulation of response to external stimulus
0.0499	GO:0015844	monoamine transport

## Sheet: module 18
FDR adjusted p-value	GO term ID	Gene Ontology Biological Process
6.43e-08	GO:0006325	chromatin organization
1.52e-05	GO:0033044	regulation of chromosome organization
1.62e-05	GO:0010256	endomembrane system organization
2.37e-05	GO:0000902	cell morphogenesis
5.9e-05	GO:0016197	endosomal transport
9.77e-05	GO:0016482	cytosolic transport
0.000195	GO:0051053	negative regulation of DNA metabolic process
0.000252	GO:0032205	negative regulation of telomere maintenance
0.000486	GO:0000122	negative regulation of transcription from RNA polymerase II promoter
0.000524	GO:0032870	cellular response to hormone stimulus
0.00132	GO:0032446	protein modification by small protein conjugation
0.00138	GO:0051056	regulation of small GTPase mediated signal transduction
0.00322	GO:0035329	hippo signaling
0.00363	GO:0016239	positive regulation of macroautophagy
0.00371	GO:0007163	establishment or maintenance of cell polarity
0.00458	GO:0032869	cellular response to insulin stimulus
0.00566	GO:0007623	circadian rhythm
0.0117	GO:0045216	cell-cell junction organization
0.0118	GO:0007041	lysosomal transport
0.0124	GO:0043087	regulation of GTPase activity
0.0137	GO:0030522	intracellular receptor signaling pathway
0.0137	GO:0006476	protein deacetylation
0.0227	GO:0034058	endosomal vesicle fusion
0.025	GO:0044087	regulation of cellular component biogenesis
0.0269	GO:0040029	regulation of gene expression, epigenetic
0.0278	GO:0198738	cell-cell signaling by wnt
0.0278	GO:0016055	Wnt signaling pathway
0.0296	GO:2000104	negative regulation of DNA-dependent DNA replication
0.0326	GO:0045668	negative regulation of osteoblast differentiation
0.0328	GO:0098901	regulation of cardiac muscle cell action potential
0.0358	GO:0018205	peptidyl-lysine modification
0.0406	GO:0051028	mRNA transport
0.0438	GO:0051236	establishment of RNA localization
0.0438	GO:1990778	protein localization to cell periphery
0.0453	GO:0120039	plasma membrane bounded cell projection morphogenesis
