# Supplementary material for: Mutation pattern analysis reveals polygenic mini-drivers associated with relapse after surgery in lung adenocarcinoma
Source: Sci Rep. 2018 Oct 4;8:14830. doi: 10.1038/s41598-018-33276-3 (PMC6172282; doi:10.1038/s41598-018-33276-3)
Supplement: Supplementary file 5 — Supplementary Table S4 [file 41598_2018_33276_MOESM5_ESM.xlsx]

## Sheet: Table S4
Variable	HR (95% CI)	Global model p-value (log-rank)
Age, yr	0.9827 (0.9497, 1.0170)	0.3152
Gender		0.2635
Female	reference
Male	0.6786 (0.3426, 1.3440)
Smoking history		0.913
Never	reference
Smoker	1.0600 (0.3726, 3.0150)
Surgical margin status		0.0553
R0	reference
R1/R2	2.7270 (0.9361, 7.9440)
TNM stage		0.001696
Stage I	reference
Stage II	3.3502 (1.4440, 7.7720)
Stage III/IV	3.5930 (1.5940, 8.0980)
T stage		0.01218
T1	reference
T2	2.1395 (0.8087, 5.6610)
T3/T4	4.7174 (1.5588, 14.2760)
N stage		0.0006278
N0	reference
N1/N2/N3	3.0500 (1.5570, 5.9740)
M stage		0.6464
M0	reference
M1	1.3193 (0.4022, 4.3280)
Overall mutational load	0.9996 (0.9982, 1.0010)	0.5645
Number of mutations in module 8	0.9968 (0.9823, 1.0120)	0.6717
Mutation enrichement in module 8 (E)		0.02873
No	reference
Yes	2.1025 (1.0640, 4.1550)
Mutation enrichement in module 18		0.5028
No	reference
Yes	1.2625 (0.6376, 2.5000)
N/E		4.825e-05
No	reference
Yes	3.6530 (1.8730, 7.1240)
